# Supplementary material for: Morpho-biometric characterization of indigenous chicken ecotypes in north-western Ethiopia
Source: PLoS One. 2023 Jun 2;18(6):e0286299. doi: 10.1371/journal.pone.0286299 (PMC10237646; doi:10.1371/journal.pone.0286299)
Supplement: S1 File — (XLSX) [file pone.0286299.s001.xlsx]

## Sheet: Sheet1
LOCATION	SEX	PCP	PCT	SC	EC	SKC	E	WT	SF	CT	HS	FM	FD
1	1	1	2	1	0	1	2	1	2	3	1	1	1
1	1	1	2	1	0	1	2	1	2	1	1	1	1
1	1	1	2	1	0	1	2	1	2	3	1	1	1
1	1	1	3	1	0	1	2	1	2	1	1	1	1
1	1	1	2	1	0	1	2	1	2	3	1	1	1
1	1	1	2	1	0	1	2	1	2	1	1	1	1
1	1	1	2	1	0	1	2	1	2	1	1	1	1
1	1	1	2	1	0	1	2	1	2	3	1	1	1
1	1	1	2	1	0	1	2	1	2	3	1	1	1
1	2	1	1	1	0	2	2	1	2	2	2	1	1
1	2	1	3	1	0	1	2	1	2	1	1	1	1
1	2	1	3	1	0	1	2	1	2	2	2	1	1
1	1	1	3	1	2	1	1	1	2	1	1	1	1
1	1	1	3	1	2	2	1	1	2	1	2	1	1
1	1	2	4	1	2	2	1	1	2	1	2	3	1
1	1	1	3	1	2	2	1	1	2	1	2	1	1
1	1	2	4	1	2	2	1	1	2	1	2	3	1
1	1	1	1	1	2	2	1	1	2	1	1	1	1
1	1	1	3	1	2	1	1	1	2	1	1	1	1
1	1	1	1	1	2	2	1	1	2	1	1	1	1
1	1	2	4	1	2	2	1	1	2	1	2	3	1
1	1	2	4	1	2	2	1	1	2	1	2	3	1
1	1	1	1	1	2	2	1	1	2	1	1	1	1
1	1	1	3	1	2	2	1	1	2	1	2	1	1
1	1	2	4	1	2	2	1	1	2	1	2	3	1
1	1	1	3	1	2	1	1	1	2	1	1	1	1
1	1	1	1	1	2	1	1	1	2	3	1	1	1
1	1	1	1	1	2	1	1	1	2	3	1	1	1
1	1	3	6	1	2	3	1	1	2	1	1	3	1
1	1	1	1	1	2	1	1	1	2	3	1	1	1
1	1	3	6	1	2	3	1	1	2	1	1	3	1
1	1	3	6	1	2	3	1	1	2	1	1	3	1
1	1	1	3	1	2	1	1	1	2	1	1	1	1
1	1	1	3	1	2	1	1	1	2	1	1	1	1
1	1	1	3	1	2	1	1	1	2	1	1	1	1
1	1	1	3	1	2	1	1	1	2	1	1	1	1
1	2	3	5	3	4	1	1	1	2	4	1	1	1
1	2	1	3	1	4	1	1	1	2	1	1	1	1
1	2	2	4	1	4	1	1	1	2	1	1	1	1
1	2	1	2	2	4	3	1	1	2	2	2	1	1
1	2	1	3	1	4	1	1	1	2	1	1	1	1
1	2	2	4	1	4	1	1	1	2	1	1	1	1
1	2	3	5	3	4	1	1	1	2	4	1	1	1
1	2	2	4	1	4	1	1	1	2	1	1	1	1
1	2	3	5	3	4	1	1	1	2	4	1	1	1
1	2	1	3	1	4	1	1	1	2	1	1	1	1
1	2	3	5	3	4	1	1	1	2	4	1	1	1
1	2	2	4	1	4	1	1	1	2	1	1	1	1
1	2	1	2	2	4	3	1	1	2	2	2	1	1
1	2	1	3	1	4	1	1	1	2	1	1	1	1
1	2	1	3	1	4	1	1	1	2	1	1	1	1
1	2	1	2	2	4	3	1	1	2	2	2	1	1
1	2	3	5	3	4	1	1	1	2	4	1	1	1
1	2	1	2	2	4	3	1	1	2	2	2	1	1
1	2	1	3	1	4	1	1	1	2	1	1	1	1
1	2	2	4	1	4	1	1	1	2	1	1	1	1
1	2	2	4	1	4	1	1	1	2	1	1	1	1
1	2	1	3	1	4	1	1	1	2	1	1	1	1
1	1	2	4	1	4	1	1	1	2	1	1	3	1
1	1	1	3	1	4	1	1	1	2	1	1	1	1
1	1	1	1	1	4	1	1	1	2	1	1	1	1
1	1	2	4	1	4	1	1	1	2	1	1	3	1
1	1	1	1	1	4	1	1	1	2	1	1	1	1
1	1	1	1	1	4	1	1	1	2	1	1	1	1
1	1	1	3	1	4	1	1	1	2	1	1	1	1
1	1	1	3	1	4	1	1	1	2	1	1	1	1
1	1	2	4	1	4	1	1	1	2	1	1	3	1
1	2	1	3	3	4	1	1	1	2	3	1	1	1
1	2	1	1	1	4	1	1	1	2	4	2	1	1
1	2	3	6	1	4	1	1	1	2	1	2	1	1
1	2	1	3	1	4	1	1	1	2	2	1	1	1
1	2	1	1	3	4	1	1	1	2	4	1	1	1
1	2	3	6	1	4	1	1	1	2	1	2	1	1
1	2	1	2	2	4	3	1	1	2	1	1	1	1
1	2	2	4	3	4	1	1	1	2	3	1	1	1
1	2	3	6	1	4	1	1	1	2	1	2	1	1
1	2	1	3	3	4	1	1	1	2	3	1	1	1
1	2	1	1	1	4	1	1	1	2	4	2	1	1
1	2	1	3	1	4	1	1	1	2	2	1	1	1
1	2	1	1	3	4	1	1	1	2	4	1	1	1
1	2	3	6	1	4	1	1	1	2	1	2	1	1
1	2	1	2	2	4	3	1	1	2	1	1	1	1
1	2	2	4	3	4	1	1	1	2	3	1	1	1
1	2	1	3	3	4	1	1	1	2	3	1	1	1
1	2	1	1	1	4	1	1	1	2	4	2	1	1
1	2	1	3	1	4	1	1	1	2	2	1	1	1
1	2	1	1	3	4	1	1	1	2	4	1	1	1
1	2	3	6	1	4	1	1	1	2	1	2	1	1
1	2	1	2	2	4	3	1	1	2	1	1	1	1
1	2	2	4	3	4	1	1	1	2	3	1	1	1
1	2	1	1	3	4	1	1	1	2	4	1	1	1
1	2	1	3	3	4	1	1	1	2	3	1	1	1
1	2	1	1	1	4	1	1	1	2	4	2	1	1
1	2	1	3	1	4	1	1	1	2	2	1	1	1
1	2	1	1	3	4	1	1	1	2	4	1	1	1
1	2	3	6	1	4	1	1	1	2	1	2	1	1
1	2	1	2	2	4	3	1	1	2	1	1	1	1
1	2	2	4	3	4	1	1	1	2	3	1	1	1
1	2	1	2	2	4	3	1	1	2	1	1	1	1
1	2	1	2	2	4	3	1	1	2	1	1	1	1
1	2	2	4	3	4	1	1	1	2	3	1	1	1
1	2	1	2	2	4	3	1	1	2	1	1	1	1
1	2	2	4	3	4	1	1	1	2	3	1	1	1
1	2	1	3	3	4	1	1	1	2	3	1	1	1
1	2	1	1	1	4	1	1	1	2	4	2	1	1
1	2	1	3	1	4	1	1	1	2	2	1	1	1
1	1	1	3	1	4	1	1	1	2	1	2	1	1
1	1	1	3	1	4	1	1	1	2	3	2	1	1
1	1	1	3	1	4	1	1	1	2	1	2	1	1
1	1	1	3	1	4	1	1	1	2	3	2	1	1
1	1	1	3	1	4	1	1	1	2	3	2	1	1
1	1	1	3	1	4	1	1	1	2	1	2	1	1
1	1	1	3	1	4	1	1	1	2	3	2	1	1
1	1	1	3	1	4	1	1	1	2	1	2	1	1
1	2	1	2	2	4	1	1	1	2	3	2	1	1
1	2	2	4	1	4	1	1	1	2	3	2	1	1
1	2	1	1	3	4	1	1	1	2	2	1	1	1
1	2	2	4	3	4	1	1	1	2	3	1	1	1
1	2	1	2	2	4	1	1	1	2	3	2	1	1
1	2	1	1	3	4	1	1	1	2	2	1	1	1
1	2	2	4	1	4	1	1	1	2	3	2	1	1
1	2	2	4	1	4	1	1	1	2	3	2	1	1
1	2	2	4	3	4	1	1	1	2	3	1	1	1
1	2	1	2	2	4	1	1	1	2	3	2	1	1
1	2	2	4	1	4	1	1	1	2	3	2	1	1
1	2	1	1	3	4	1	1	1	2	2	1	1	1
1	2	1	1	1	4	1	1	1	2	3	1	1	1
1	2	2	4	3	4	1	1	1	2	3	1	1	1
1	2	1	1	1	4	1	1	1	2	3	1	1	1
1	2	1	2	2	4	1	1	1	2	3	2	1	1
1	2	2	4	1	4	1	1	1	2	3	2	1	1
1	2	1	1	3	4	1	1	1	2	2	1	1	1
1	2	1	1	1	4	1	1	1	2	3	1	1	1
1	2	2	4	3	4	1	1	1	2	3	1	1	1
1	2	1	1	1	4	1	1	1	2	3	1	1	1
1	2	1	2	2	4	1	1	1	2	3	2	1	1
1	2	2	4	1	4	1	1	1	2	3	2	1	1
1	2	1	1	1	4	1	1	1	2	3	1	1	1
1	2	1	1	3	4	1	1	1	2	2	1	1	1
1	2	1	1	1	4	1	1	1	2	3	1	1	1
1	2	1	1	3	4	1	1	1	2	2	1	1	1
1	2	2	4	3	4	1	1	1	2	3	1	1	1
1	2	1	1	3	0	1	2	1	2	2	2	1	1
1	2	2	4	1	0	1	2	1	2	1	2	1	1
1	2	1	1	1	0	2	2	1	2	2	2	1	1
1	2	1	3	1	0	1	2	1	2	1	1	1	1
1	2	1	3	1	0	1	2	1	2	2	2	1	1
1	2	1	3	1	0	1	2	1	2	2	2	1	1
1	2	1	3	1	0	1	2	1	2	2	2	1	1
1	2	1	1	3	0	1	2	1	2	2	2	1	1
1	2	1	3	1	0	1	2	1	2	1	1	1	1
1	2	1	3	1	0	1	2	1	2	1	1	1	1
1	2	1	3	1	0	1	2	1	2	2	2	1	1
1	2	1	3	1	0	1	2	1	2	1	1	1	1
1	2	2	4	1	0	1	2	1	2	1	2	1	1
1	2	1	1	1	0	2	2	1	2	2	2	1	1
1	2	2	4	1	0	1	2	1	2	1	2	1	1
1	2	1	3	1	0	1	2	1	2	1	1	1	1
1	2	1	1	3	0	1	2	1	2	2	2	1	1
1	2	1	1	1	0	2	2	1	2	2	2	1	1
1	2	1	3	1	0	1	2	1	2	2	2	1	1
1	2	1	1	3	0	1	2	1	2	2	2	1	1
1	2	1	1	1	0	2	2	1	2	2	2	1	1
1	2	1	1	1	0	1	2	1	2	2	1	1	1
1	2	2	4	1	0	2	2	1	2	1	2	1	1
1	2	1	2	2	0	1	2	1	2	2	1	1	1
1	2	2	4	1	0	1	2	1	2	3	1	1	1
1	2	1	1	1	0	1	2	1	2	2	1	1	1
1	2	2	4	1	0	2	2	1	2	1	2	1	1
1	2	1	2	2	0	1	2	1	2	2	1	1	1
1	2	2	4	1	0	1	2	1	2	3	1	1	1
1	2	2	4	1	0	1	2	1	2	3	1	1	1
1	2	1	1	1	0	1	2	1	2	2	1	1	1
1	2	2	4	1	0	2	2	1	2	1	2	1	1
1	2	1	2	2	0	1	2	1	2	2	1	1	1
1	2	1	1	1	0	1	2	1	2	2	1	1	1
1	2	2	4	1	0	2	2	1	2	1	2	1	1
1	2	1	2	2	0	1	2	1	2	2	1	1	1
1	2	2	4	1	0	1	2	1	2	3	1	1	1
1	2	1	2	2	0	1	2	1	2	2	1	1	1
1	2	2	4	1	0	1	2	1	2	3	1	1	1
1	2	1	1	1	0	1	2	1	2	2	1	1	1
1	2	2	4	1	0	2	2	1	2	1	2	1	1
1	2	1	2	2	0	1	2	1	2	2	1	1	1
1	2	2	4	3	0	1	2	1	2	3	1	1	1
1	2	1	3	1	0	1	2	1	2	1	1	1	1
1	2	3	5	1	0	1	2	1	2	1	2	1	1
1	2	1	3	1	0	1	2	1	2	1	1	1	1
1	2	2	4	1	0	2	2	1	2	1	2	1	1
1	2	1	3	1	0	1	2	1	2	2	2	1	1
1	2	1	3	1	0	2	2	1	2	3	1	1	1
1	2	2	4	2	0	1	2	1	2	3	2	1	1
1	2	1	3	1	0	1	2	1	2	2	2	1	1
1	2	2	4	3	0	1	2	1	2	3	1	1	1
1	2	3	5	1	0	1	2	1	1	1	2	1	1
1	2	1	3	1	0	1	2	1	2	1	1	1	1
1	2	2	4	1	0	2	2	1	2	1	2	1	1
1	2	1	3	1	0	2	2	1	2	3	1	1	1
1	2	2	4	2	0	1	2	1	2	3	2	1	1
1	2	2	4	3	0	1	2	1	2	3	1	1	1
1	2	3	5	1	0	1	2	1	2	1	2	1	1
1	2	2	4	1	0	2	2	1	2	1	2	1	1
1	2	1	3	1	0	1	2	1	2	2	2	1	1
1	2	2	4	2	0	1	2	1	2	3	2	1	1
1	2	3	5	1	0	1	2	1	2	1	2	1	1
1	2	3	5	1	0	1	2	1	1	1	2	1	1
1	2	1	3	1	0	1	2	1	2	1	1	1	1
1	2	2	4	1	0	2	2	1	2	1	2	1	1
1	2	1	3	1	0	1	2	1	2	2	2	1	1
1	2	1	3	1	0	2	2	1	2	3	1	1	1
1	2	2	4	2	0	1	2	1	2	3	2	1	1
1	2	2	4	3	0	1	2	1	2	3	1	1	1
1	2	2	4	3	0	1	2	1	2	3	1	1	1
1	2	2	4	3	0	1	2	1	2	3	1	1	1
1	2	3	5	1	0	1	2	1	1	1	2	1	1
1	2	1	3	1	0	1	2	1	2	1	1	1	1
2	2	1	3	3	1	1	1	1	2	3	2	1	1
2	2	1	3	3	1	1	1	1	2	3	2	1	1
2	2	1	3	3	1	1	1	1	2	3	2	1	1
2	2	1	3	3	1	1	1	1	2	3	2	1	1
2	2	1	3	3	1	1	1	1	2	3	2	1	1
2	2	1	3	3	1	1	1	1	2	3	2	1	1
2	1	1	3	1	2	1	1	1	2	3	1	1	1
2	1	1	3	1	2	2	1	1	2	4	2	1	1
2	1	1	3	3	2	1	1	1	2	1	1	1	1
2	1	1	3	1	2	1	1	1	2	3	1	1	1
2	1	1	3	3	2	1	1	1	2	1	1	1	1
2	1	1	3	1	2	2	1	1	2	4	2	1	1
2	1	1	3	1	2	2	1	1	2	4	2	1	1
2	1	1	3	3	2	1	1	1	2	1	1	1	1
2	1	1	3	1	2	1	1	1	2	3	1	1	1
2	1	1	3	1	2	2	1	1	2	4	2	1	1
2	1	1	3	3	2	1	1	1	2	1	1	1	1
2	1	1	3	1	2	1	1	1	2	3	1	1	1
2	1	1	3	1	2	2	1	1	2	1	2	3	1
2	1	1	3	1	2	2	1	1	2	1	2	3	1
2	1	1	3	1	2	1	1	1	2	3	1	1	1
2	1	1	3	1	2	2	1	1	2	1	2	3	1
2	1	1	3	1	2	1	1	1	2	3	1	1	1
2	1	1	3	1	2	1	1	1	2	3	1	1	1
2	1	1	6	1	2	1	1	1	2	3	2	3	1
2	1	1	6	1	2	1	1	1	2	3	2	3	1
2	1	1	3	1	2	1	1	1	2	3	1	1	1
2	1	1	3	1	2	2	1	1	2	1	2	3	1
2	1	1	6	1	2	1	1	1	2	3	2	3	1
2	1	1	6	1	2	1	1	1	2	3	2	3	1
2	1	2	4	1	4	2	1	1	2	1	1	1	1
2	1	2	4	1	4	2	1	1	2	1	1	1	1
2	1	2	4	1	4	2	1	1	2	1	1	1	1
2	1	2	4	1	4	2	1	1	2	1	1	1	1
2	2	2	4	1	4	1	1	1	2	4	1	1	1
2	2	2	4	3	4	1	1	1	2	2	1	1	1
2	2	2	4	1	4	2	1	1	2	1	1	1	1
2	2	2	4	1	4	1	1	1	2	4	1	1	1
2	2	2	4	1	4	2	1	1	2	1	1	1	1
2	2	2	4	1	4	2	1	1	2	1	1	1	1
2	2	2	4	3	4	1	1	1	2	2	1	1	1
2	2	2	4	1	4	2	1	1	2	1	1	1	1
2	2	2	4	1	4	1	1	1	2	4	1	1	1
2	2	2	4	3	4	1	1	1	2	2	1	1	1
2	2	2	4	3	4	1	1	1	2	2	1	1	1
2	2	2	4	1	4	1	1	1	2	4	1	1	1
2	2	2	4	3	4	1	1	1	2	2	1	1	1
2	2	2	4	3	4	1	1	1	2	2	1	1	1
2	2	2	4	1	4	1	1	1	2	4	1	1	1
2	2	2	4	1	4	2	1	1	2	1	1	1	1
2	2	2	4	1	4	1	1	1	2	4	1	1	1
2	2	2	4	3	4	1	1	1	2	2	1	1	1
2	1	1	8	1	4	2	1	1	2	1	2	3	1
2	1	1	3	1	4	2	1	1	2	1	2	3	1
2	1	1	2	1	4	2	1	1	2	1	1	3	1
2	1	1	8	1	4	2	1	1	2	1	2	3	1
2	1	1	3	1	4	2	1	1	2	1	2	3	1
2	1	1	2	1	4	2	1	1	2	1	1	3	1
2	1	1	2	1	4	2	1	1	2	1	1	3	1
2	1	1	8	1	4	2	1	1	2	1	2	3	1
2	1	1	3	1	4	2	1	1	2	1	2	3	1
2	1	1	3	1	4	2	1	1	2	3	2	3	1
2	1	1	2	1	4	2	1	1	2	1	1	3	1
2	1	1	8	1	4	2	1	1	2	1	2	3	1
2	1	1	3	1	4	2	1	1	2	1	2	3	1
2	1	1	3	1	4	2	1	1	2	3	2	3	1
2	1	1	3	1	4	2	1	1	2	3	2	3	1
2	1	1	3	1	4	2	1	1	2	3	2	3	1
2	2	1	3	3	4	1	1	1	2	1	1	1	1
2	2	2	4	3	4	1	1	1	2	1	1	1	1
2	2	2	4	3	4	1	1	1	2	3	2	1	1
2	2	1	3	1	4	1	1	1	2	1	1	1	1
2	2	3	7	3	4	1	1	1	2	4	2	1	1
2	2	2	4	3	4	1	1	1	2	1	1	1	1
2	2	2	4	1	4	1	1	1	2	3	2	1	1
2	2	2	4	3	4	1	1	1	2	1	1	1	1
2	2	1	2	2	4	1	1	1	2	3	1	1	1
2	2	1	3	3	4	1	1	1	2	1	1	1	1
2	2	2	4	3	4	1	1	1	2	1	1	1	1
2	2	2	4	3	4	1	1	1	2	1	1	1	1
2	2	2	4	3	4	1	1	1	2	3	2	1	1
2	2	1	3	1	4	1	1	1	2	1	1	1	1
2	2	3	7	3	4	1	1	1	2	4	2	1	1
2	2	2	4	3	4	1	1	1	2	1	1	1	1
2	2	2	4	1	4	1	1	1	2	3	2	1	1
2	2	2	4	3	4	1	1	1	2	1	1	1	1
2	2	1	2	2	4	1	1	1	2	3	1	1	1
2	2	1	2	3	4	1	1	1	2	3	2	1	1
2	2	2	4	3	4	1	1	1	2	1	1	1	1
2	2	2	4	1	4	1	1	1	2	3	2	1	1
2	2	1	2	3	4	1	1	1	2	3	2	1	1
2	2	2	4	3	4	1	1	1	2	1	1	1	1
2	2	1	2	2	4	1	1	1	2	3	1	1	1
2	2	1	2	3	4	1	1	1	2	3	2	1	1
2	2	1	3	3	4	1	1	1	2	1	1	1	1
2	2	1	3	3	4	1	1	1	2	1	1	1	1
2	2	1	2	2	4	1	1	1	2	3	1	1	1
2	2	1	2	3	4	1	1	1	2	3	2	1	1
2	2	2	4	3	4	1	1	1	2	1	1	1	1
2	2	2	4	3	4	1	1	1	2	3	2	1	1
2	2	1	3	1	4	1	1	1	2	1	1	1	1
2	2	3	7	3	4	1	1	1	2	4	2	1	1
2	2	2	4	1	4	1	1	1	2	3	2	1	1
2	1	2	4	1	4	1	1	1	2	1	1	1	1
2	1	1	7	1	4	1	1	1	2	3	2	1	1
2	1	1	7	1	4	1	1	1	2	3	2	1	1
2	1	1	3	1	4	1	1	1	2	1	2	1	1
2	1	2	4	1	4	1	1	1	2	1	1	1	1
2	1	1	7	1	4	1	1	1	2	3	2	1	1
2	1	1	7	1	4	1	1	1	2	3	2	1	1
2	1	1	3	1	4	1	1	1	2	1	2	1	1
2	1	1	7	1	4	1	1	1	2	3	2	1	1
2	2	1	1	1	4	1	1	1	2	3	1	1	1
2	2	1	3	3	4	1	1	1	2	1	1	1	1
2	2	2	4	3	4	1	1	1	2	1	1	1	1
2	2	2	4	3	4	1	1	1	2	3	2	1	1
2	2	1	3	1	4	1	1	1	2	1	1	1	1
2	2	3	7	3	4	1	1	1	2	4	2	1	1
2	2	2	4	3	4	1	1	1	2	1	1	1	1
2	2	2	4	1	4	1	1	1	2	3	2	1	1
2	2	2	4	3	4	1	1	1	2	1	1	1	1
2	2	1	2	2	4	1	1	1	2	3	1	1	1
2	2	1	2	3	4	1	1	1	2	3	2	1	1
2	2	2	4	1	4	1	1	1	2	1	1	1	1
2	2	1	7	1	4	1	1	1	2	3	2	1	1
2	2	2	4	3	4	1	1	1	2	1	1	1	1
2	2	1	7	1	4	1	1	1	2	3	2	1	1
2	2	1	3	1	4	1	1	1	2	1	2	1	1
2	2	1	1	1	4	1	1	1	2	3	1	1	1
2	2	2	4	3	4	1	1	1	2	1	1	1	1
2	2	3	7	3	4	1	1	1	2	4	2	1	1
2	2	2	4	3	4	1	1	1	2	1	1	1	1
2	2	1	2	3	4	1	1	1	2	3	2	1	1
2	2	1	2	2	4	1	1	1	2	3	1	1	1
2	2	1	2	3	4	1	1	1	2	3	2	1	1
2	2	1	2	2	4	1	1	1	2	3	1	1	1
2	2	2	4	3	4	1	1	1	2	3	2	1	1
2	2	1	3	1	4	1	1	1	2	1	1	1	1
2	2	2	4	3	4	1	1	1	2	1	1	1	1
2	2	1	3	1	0	1	2	1	2	4	2	3	1
2	2	1	1	1	0	1	2	1	2	1	2	1	1
2	2	1	4	1	0	1	2	1	2	4	2	1	1
2	2	1	3	3	0	1	2	1	2	3	2	1	1
2	2	1	3	2	0	1	2	1	2	4	2	1	1
2	2	1	3	3	0	1	2	1	2	3	2	1	1
2	2	2	4	1	0	1	2	1	2	2	1	2	1
2	2	1	3	1	0	1	2	1	2	4	2	3	1
2	2	1	1	1	0	1	2	1	2	1	2	1	1
2	2	1	4	1	0	1	2	1	2	4	2	1	1
2	2	1	3	3	0	1	2	1	2	3	2	1	1
2	2	1	3	2	0	1	2	1	2	4	2	1	1
2	2	2	4	1	0	1	2	1	2	2	1	2	1
2	2	1	3	1	0	1	2	1	2	4	2	3	1
2	2	1	1	1	0	1	2	1	2	1	2	1	1
2	2	1	4	1	0	1	2	1	2	4	2	1	1
2	2	1	3	3	0	1	2	1	2	3	2	1	1
2	2	1	3	2	0	1	2	1	2	4	2	1	1
2	2	2	4	1	0	1	2	1	2	2	1	2	1
2	2	1	1	1	0	1	2	1	2	1	2	1	1
2	2	1	4	1	0	1	2	1	2	4	2	1	1
2	2	1	3	2	0	1	2	1	2	4	2	1	1
2	2	2	4	1	0	1	2	1	2	2	1	2	1
2	2	1	4	1	0	1	2	1	2	4	2	1	1
2	2	1	3	3	0	1	2	1	2	3	2	1	1
2	2	1	3	3	0	1	2	1	2	3	2	1	1
2	2	1	3	1	0	1	2	1	2	4	2	3	1
2	2	1	3	2	0	1	2	1	2	4	2	1	1
2	2	2	4	1	0	1	2	1	2	2	1	2	1
2	2	1	3	1	0	1	2	1	2	4	2	3	1
2	2	1	3	2	0	1	2	1	2	4	2	1	1
2	2	2	4	1	0	1	2	1	2	2	1	2	1
2	2	1	1	1	0	1	2	1	2	1	2	1	1
2	2	1	4	1	0	1	2	1	2	4	2	1	1
2	2	1	1	1	0	1	2	1	2	1	2	1	1
2	2	1	4	1	0	1	2	1	2	4	2	1	1
2	2	1	3	2	0	1	2	1	2	4	2	1	1
2	2	1	2	2	0	1	2	1	2	1	1	1	1
2	2	2	4	3	0	1	2	1	2	1	1	1	1
2	2	1	3	3	0	1	2	1	2	3	2	1	1
2	2	2	4	3	0	1	2	1	2	1	1	1	1
2	2	1	3	3	0	1	2	1	2	3	2	1	1
2	2	3	6	1	0	1	2	1	2	4	1	1	1
2	2	2	4	1	0	1	2	1	2	1	2	1	1
2	2	1	3	3	0	1	2	1	2	3	2	1	1
2	2	2	4	3	0	1	2	1	2	1	1	1	1
2	2	1	2	2	0	1	2	1	2	1	1	1	1
2	2	3	6	1	0	1	2	1	2	4	1	1	1
2	2	2	4	1	0	1	2	1	2	1	2	1	1
2	2	2	4	3	0	1	2	1	2	1	1	1	1
2	2	1	2	2	0	1	2	1	2	1	1	1	1
2	2	3	6	1	0	1	2	1	2	4	1	1	1
2	2	2	4	1	0	1	2	1	2	1	2	1	1
2	2	1	2	2	0	1	2	1	2	1	1	1	1
2	2	3	6	1	0	1	2	1	2	4	1	1	1
2	2	2	4	1	0	1	2	1	2	1	2	1	1
2	2	1	3	3	0	1	2	1	2	3	2	1	1
2	1	2	4	1	0	1	2	1	2	1	2	1	1
2	1	2	4	1	0	1	2	1	2	1	2	1	1
2	1	1	3	3	0	1	2	1	2	1	1	1	1
2	1	2	4	2	0	1	2	1	2	2	2	1	1
2	1	1	3	3	0	1	2	1	2	1	1	1	1
2	1	2	4	2	0	1	2	1	2	2	2	1	1
2	1	3	6	2	0	1	2	1	2	4	2	1	1
2	1	2	4	2	0	1	2	1	2	2	2	1	1
2	1	1	3	3	0	1	2	1	2	1	1	1	1
2	1	3	6	2	0	1	2	1	2	4	2	1	1
2	2	1	3	3	0	1	2	1	2	1	1	1	1
2	2	1	3	3	0	1	2	1	2	3	2	1	1
2	2	3	6	2	0	1	2	1	2	4	2	1	1
2	2	2	4	3	0	1	2	1	2	1	1	1	1
2	2	1	2	2	0	1	2	1	2	1	1	1	1
2	2	3	6	1	0	1	2	1	2	4	1	1	1
2	2	2	4	1	0	1	2	1	2	1	2	1	1
2	2	2	4	1	0	1	2	1	2	1	2	1	1
2	2	1	3	3	0	1	2	1	2	3	2	1	1
2	2	2	4	2	0	1	2	1	2	2	2	1	1
2	2	2	4	3	0	1	2	1	2	1	1	1	1
2	2	2	4	3	0	1	2	1	2	1	1	1	1
2	2	2	4	1	0	1	2	1	2	1	2	1	1
2	2	2	4	1	0	1	2	1	2	1	2	1	1
2	2	3	6	1	0	1	2	1	2	4	1	1	1
2	2	1	3	3	0	1	2	1	2	3	2	1	1
3	1	2	7	3	2	1	1	1	2	1	1	3	1
3	1	1	3	1	2	2	1	1	2	1	1	3	1
3	1	2	7	3	2	1	1	1	2	1	1	3	1
3	1	1	3	1	2	2	1	1	2	1	1	3	1
3	1	2	7	3	2	1	1	1	2	1	1	3	1
3	1	2	7	3	2	1	1	1	2	1	1	3	1
3	1	1	3	1	2	2	1	1	2	1	1	3	1
3	1	1	3	1	2	2	1	1	2	1	1	3	1
3	1	1	3	1	2	2	1	1	2	1	1	3	1
3	1	1	3	1	2	2	1	1	2	1	1	3	1
3	1	1	3	1	2	2	1	1	2	1	1	3	1
3	1	1	3	1	2	2	1	1	2	1	1	3	1
3	1	3	5	1	4	2	1	1	2	3	1	3	1
3	1	1	3	1	4	2	1	1	2	1	1	3	1
3	1	1	3	1	4	2	1	1	2	1	1	3	1
3	1	1	3	1	4	2	1	1	2	1	1	3	1
3	1	1	3	1	4	2	1	1	2	1	1	3	1
3	1	2	4	3	4	1	1	1	2	4	2	1	1
3	1	3	5	1	4	2	1	1	2	3	1	3	1
3	1	1	3	1	4	2	1	1	2	1	1	3	1
3	1	1	3	1	4	2	1	1	2	1	1	3	1
3	1	1	3	1	4	2	1	1	2	1	1	3	1
3	1	1	3	1	4	2	1	1	2	1	1	3	1
3	1	2	4	3	4	1	1	1	1	4	2	1	1
3	1	3	5	1	4	2	1	1	2	3	1	3	1
3	1	1	3	1	4	2	1	1	2	1	1	3	1
3	1	1	3	1	4	2	1	1	2	1	1	3	1
3	1	1	3	1	4	2	1	1	2	1	1	3	1
3	1	2	4	3	4	1	1	1	1	4	2	1	1
3	1	1	3	1	4	2	1	1	2	1	1	3	1
3	1	2	4	3	4	1	1	1	1	4	2	1	1
3	1	3	5	1	4	2	1	1	2	3	1	3	1
3	2	2	4	3	4	1	1	1	2	1	1	1	1
3	2	1	1	3	4	1	1	1	2	1	1	1	1
3	2	1	1	3	4	1	1	1	2	1	1	1	1
3	2	3	5	1	4	1	1	1	2	2	1	1	1
3	2	2	4	3	4	1	1	1	2	1	1	1	1
3	2	1	1	3	4	1	1	1	2	1	1	1	1
3	2	1	1	3	4	1	1	1	2	1	1	1	1
3	2	3	5	1	4	1	1	1	2	2	1	1	1
3	2	2	4	3	4	1	1	1	2	1	1	1	1
3	2	1	1	3	4	1	1	1	2	1	1	1	1
3	2	1	1	3	4	1	1	1	2	1	1	1	1
3	2	3	5	1	4	1	1	1	2	2	1	1	1
3	2	2	4	3	4	1	1	1	2	1	1	1	1
3	2	1	1	3	4	1	1	1	2	1	1	1	1
3	2	1	1	3	4	1	1	1	2	1	1	1	1
3	2	3	5	1	4	1	1	1	2	2	1	1	1
3	2	3	5	1	4	1	1	1	2	2	1	1	1
3	2	3	5	1	4	1	1	1	2	2	1	1	1
3	2	1	1	3	4	1	1	1	2	1	1	1	1
3	2	1	1	3	4	1	1	1	2	1	1	1	1
3	1	1	3	1	4	2	1	1	2	1	1	3	1
3	1	2	4	3	4	1	1	1	1	4	2	1	1
3	1	1	3	1	4	2	1	1	2	1	1	3	1
3	1	2	4	3	4	1	1	1	1	4	2	1	1
3	1	1	3	1	4	2	1	1	2	1	1	3	1
3	1	2	4	3	4	1	1	1	2	4	2	1	1
3	2	3	6	3	4	1	1	1	2	3	1	1	1
3	2	1	3	3	4	1	1	1	2	1	1	1	1
3	2	1	3	3	4	1	1	1	2	1	2	1	1
3	2	3	5	1	4	1	1	1	1	1	2	1	1
3	2	1	3	3	4	1	1	1	2	1	1	1	1
3	2	3	6	3	4	1	1	1	2	3	1	1	1
3	2	1	3	3	4	1	1	1	2	1	1	1	1
3	2	1	3	3	4	1	1	1	2	1	2	1	1
3	2	3	6	3	4	1	1	1	2	3	1	1	1
3	2	3	5	1	4	1	1	1	1	1	2	1	1
3	2	3	6	3	4	1	1	1	2	3	1	1	1
3	2	1	3	3	4	1	1	1	2	1	1	1	1
3	2	1	3	3	4	1	1	1	2	1	2	1	1
3	2	3	5	1	4	1	1	1	1	1	2	1	1
3	2	1	3	3	4	1	1	1	2	1	2	1	1
3	2	3	5	1	4	1	1	1	1	1	2	1	1
3	2	3	5	1	4	1	1	1	1	1	2	1	1
3	2	1	3	3	4	1	1	1	2	1	1	1	1
3	2	1	3	3	4	1	1	1	2	1	2	1	1
3	2	3	5	1	4	1	1	1	2	1	2	1	1
3	2	1	3	3	4	1	1	1	2	1	1	1	1
3	2	1	3	3	4	1	1	1	2	1	2	1	1
3	2	3	5	1	4	1	1	1	1	1	2	1	1
3	2	1	3	3	4	1	1	1	2	1	2	1	1
3	2	3	6	3	4	1	1	1	2	3	1	1	1
3	2	1	3	3	4	1	1	1	2	1	1	1	1
3	2	1	3	3	4	1	1	1	2	1	2	1	1
3	2	3	5	1	4	1	1	1	1	1	2	1	1
3	2	3	6	3	4	1	1	1	2	3	1	1	1
3	2	1	3	3	4	1	1	1	2	1	1	1	1
3	1	2	4	3	4	1	1	1	1	4	2	1	1
3	1	1	3	1	4	2	1	1	2	1	1	3	1
3	1	2	4	3	4	1	1	1	2	4	2	1	1
3	1	2	4	3	4	1	1	1	1	4	2	1	1
3	1	1	3	1	4	2	1	1	2	1	1	3	1
3	2	1	1	1	4	1	1	1	2	3	1	1	1
3	2	2	4	3	4	1	1	1	2	2	1	1	1
3	2	1	7	3	4	1	1	1	2	1	2	1	1
3	2	1	7	3	4	1	1	1	2	1	2	1	1
3	2	2	4	3	4	1	1	1	2	2	1	1	1
3	2	1	1	1	4	1	1	1	2	3	1	1	1
3	2	1	3	3	4	1	1	1	2	2	2	1	1
3	2	1	7	3	4	1	1	1	2	1	2	1	1
3	2	2	4	3	4	1	1	1	2	2	1	1	1
3	2	1	1	3	4	1	1	1	2	4	2	1	1
3	2	1	7	3	4	1	1	1	2	1	2	1	1
3	2	1	1	1	4	1	1	1	2	3	1	1	1
3	2	2	4	1	4	1	1	1	2	1	1	1	1
3	2	1	7	3	4	1	1	1	2	1	2	1	1
3	2	2	4	3	4	1	1	1	2	2	1	1	1
3	2	1	1	3	4	1	1	1	2	4	2	1	1
3	2	1	7	3	4	1	1	1	2	1	2	1	1
3	2	2	4	3	4	1	1	1	2	2	1	1	1
3	2	1	1	1	4	1	1	1	2	3	1	1	1
3	2	2	4	3	4	1	1	1	2	2	1	1	1
3	2	1	1	3	4	1	1	1	2	4	2	1	1
3	2	2	4	1	4	1	1	1	2	1	1	1	1
3	2	1	1	3	4	1	1	1	2	4	2	1	1
3	2	1	3	3	4	1	1	1	2	2	2	1	1
3	2	1	7	3	4	1	1	1	2	1	2	1	1
3	2	1	1	3	4	1	1	1	2	4	2	1	1
3	2	1	7	3	4	1	1	1	2	1	2	1	1
3	2	1	3	3	4	1	1	1	2	2	2	1	1
3	2	1	7	3	4	1	1	1	2	1	2	1	1
3	2	1	1	3	4	1	1	1	2	4	2	1	1
3	2	1	1	1	4	1	1	1	2	3	1	1	1
3	2	2	4	3	4	1	1	1	2	2	1	1	1
3	2	1	1	3	4	1	1	1	2	4	2	1	1
3	2	1	3	3	4	1	1	1	2	2	2	1	1
3	2	1	3	3	4	1	1	1	2	2	2	1	1
3	2	1	7	3	4	1	1	1	2	1	2	1	1
3	2	1	7	1	0	1	2	1	2	3	2	1	1
3	2	1	7	1	0	1	2	1	2	3	2	1	1
3	2	1	3	3	0	1	2	1	2	2	1	1	1
3	2	1	7	3	0	1	2	1	2	1	2	3	1
3	2	1	7	1	0	1	2	1	2	3	2	1	1
3	2	1	3	3	0	1	2	1	2	2	1	1	1
3	2	1	7	3	0	1	2	1	2	1	2	3	1
3	2	1	7	1	0	1	2	1	2	3	2	1	1
3	2	1	3	3	0	1	2	1	2	2	1	1	1
3	2	1	3	3	0	1	2	1	2	2	1	1	1
3	2	1	7	3	0	1	2	1	2	1	2	3	1
3	2	1	7	3	0	1	2	1	2	1	2	3	1
3	2	1	7	1	0	1	2	1	2	3	2	1	1
3	2	1	3	3	0	1	2	1	2	2	1	1	1
3	2	2	4	3	0	1	2	1	2	3	1	1	1
3	2	2	4	3	0	1	2	1	2	3	2	1	1
3	2	2	4	3	0	1	2	1	2	3	1	1	1
3	2	1	3	3	0	1	2	1	1	3	2	1	1
3	2	2	4	3	0	1	2	1	2	3	1	1	1
3	2	2	4	3	0	1	2	1	2	3	2	1	1
3	2	1	3	3	0	1	2	1	2	3	2	1	1
3	2	2	4	3	0	1	2	1	2	3	1	1	1
3	2	2	4	3	0	1	2	1	2	3	2	1	1
3	2	1	3	3	0	1	2	1	2	3	2	1	1
3	2	1	3	3	0	1	2	1	2	3	2	1	1
3	2	1	3	3	0	1	2	1	2	3	2	1	1
3	2	2	4	3	0	1	2	1	2	3	1	1	1
3	2	2	4	3	0	1	2	1	2	3	2	1	1
3	2	1	3	3	0	1	2	1	2	3	2	1	1
3	2	1	3	3	0	1	2	1	1	3	2	1	1
3	2	1	3	3	0	1	2	1	2	3	2	1	1
3	2	2	4	3	0	1	2	1	2	3	1	1	1
3	2	2	4	3	0	1	2	1	2	3	2	1	1
3	2	1	3	3	0	1	2	1	2	3	2	1	1
3	2	1	3	3	0	1	2	1	1	3	2	1	1
3	2	2	4	1	0	1	2	1	2	1	1	1	1
3	2	1	3	3	0	1	2	1	2	2	2	1	1
3	2	2	4	1	0	1	2	1	2	1	1	1	1
3	2	1	3	3	0	1	2	1	2	2	2	1	1
3	2	1	7	3	0	1	2	1	2	1	2	1	1
3	2	1	1	1	0	1	2	1	2	3	1	1	1
3	2	2	4	3	0	1	2	1	2	2	1	1	1
3	2	2	4	1	0	1	2	1	2	1	1	1	1
3	2	2	4	1	0	1	2	1	2	1	1	1	1
3	2	1	1	1	0	1	2	1	2	3	1	1	1
4	1	1	3	1	2	1	1	1	2	1	1	1	1
4	1	1	3	1	2	1	1	1	2	1	1	1	1
4	1	1	3	1	2	1	1	1	2	1	1	1	1
4	1	1	3	1	2	1	1	1	2	1	1	1	1
4	2	1	1	3	2	1	1	1	2	1	2	1	1
4	2	1	1	3	2	1	1	1	2	1	2	1	1
4	2	1	1	3	2	1	1	1	2	1	2	1	1
4	2	1	1	3	2	1	1	1	2	1	2	1	1
4	2	1	1	3	2	1	1	1	2	1	2	1	1
4	2	1	1	3	2	1	1	1	2	1	2	1	1
4	2	1	1	3	2	1	1	1	2	1	2	1	1
4	2	1	1	3	2	1	1	1	2	1	2	1	1
4	1	1	1	1	2	1	1	1	1	3	1	1	1
4	1	1	1	1	2	1	1	1	2	3	1	1	1
4	1	1	1	1	2	1	1	1	2	3	1	1	1
4	1	1	1	1	2	1	1	1	2	3	1	1	1
4	1	1	1	1	2	1	1	1	1	3	1	1	1
4	1	2	4	1	2	1	1	1	2	3	1	3	1
4	1	1	1	1	2	2	1	1	2	3	2	3	1
4	1	1	3	1	2	2	1	1	2	1	1	3	1
4	1	2	4	1	2	1	1	1	2	3	1	3	1
4	1	1	3	1	2	2	1	1	2	1	1	3	1
4	1	2	4	1	2	1	1	1	2	3	1	3	1
4	1	1	1	1	2	2	1	1	2	3	2	3	1
4	1	1	1	1	2	2	1	1	2	3	2	3	1
4	1	2	4	1	2	1	1	1	2	3	1	3	1
4	1	1	1	1	2	2	1	1	2	3	2	3	1
4	1	1	3	1	2	2	1	1	2	1	1	3	1
4	1	1	3	1	2	2	1	1	2	1	1	3	1
4	1	2	4	1	2	1	1	1	2	3	1	3	1
4	1	1	1	1	2	2	1	1	2	3	2	3	1
4	1	1	3	1	2	2	1	1	2	1	1	3	1
4	1	3	5	1	4	1	1	1	2	1	1	3	1
4	1	3	3	1	4	1	1	1	2	1	1	1	1
4	1	3	5	1	4	1	1	1	2	1	1	3	1
4	1	3	5	1	4	1	1	1	2	1	1	3	1
4	1	3	5	1	4	1	1	1	2	1	1	3	1
4	1	3	5	1	4	1	1	1	2	1	1	1	1
4	2	2	7	1	4	2	1	1	2	1	1	1	1
4	2	2	4	3	4	1	1	1	2	3	2	1	1
4	2	3	4	1	4	1	1	1	2	1	2	1	1
4	2	2	4	1	4	1	1	1	2	2	2	1	1
4	2	2	4	1	4	1	1	1	2	4	2	1	1
4	2	2	4	1	4	1	1	1	2	3	2	1	1
4	2	2	7	1	4	2	1	1	2	1	1	1	1
4	2	2	4	1	4	1	1	1	2	3	2	1	1
4	2	2	4	3	4	1	1	1	2	3	2	1	1
4	2	2	4	1	4	1	1	1	2	2	2	1	1
4	2	2	4	1	4	1	1	1	2	4	2	1	1
4	2	2	7	1	4	2	1	1	2	1	1	1	1
4	2	2	4	1	4	1	1	1	2	4	2	1	1
4	2	2	4	3	4	1	1	1	2	3	2	1	1
4	2	2	4	1	4	1	1	1	2	2	2	1	1
4	2	2	4	1	4	1	1	1	2	4	2	1	1
4	2	2	7	1	4	2	1	1	2	1	1	1	1
4	2	2	4	3	4	1	1	1	2	3	2	1	1
4	2	2	4	3	4	1	1	1	2	3	2	1	1
4	2	2	4	1	4	1	1	1	2	2	2	1	1
4	2	2	4	1	4	1	1	1	2	4	2	1	1
4	2	2	7	1	4	2	1	1	2	1	1	1	1
4	2	2	4	1	4	1	1	1	2	3	2	1	1
4	2	2	4	3	4	1	1	1	2	3	2	1	1
4	2	2	4	1	4	1	1	1	2	2	2	1	1
4	2	2	4	1	4	1	1	1	2	4	2	1	1
4	2	2	4	1	4	1	1	1	2	2	2	1	1
4	2	2	4	1	4	1	1	1	2	4	2	1	1
4	2	2	7	1	4	2	1	1	2	1	1	1	1
4	2	2	4	1	4	1	1	1	2	3	2	1	1
4	2	2	4	3	4	1	1	1	2	3	2	1	1
4	2	2	4	1	4	1	1	1	2	2	2	1	1
4	2	2	4	1	4	1	1	1	2	4	2	1	1
4	2	2	7	1	4	2	1	1	2	1	1	1	1
4	2	2	4	1	4	1	1	1	2	3	2	1	1
4	2	2	4	3	4	1	1	1	2	3	2	1	1
4	2	2	4	1	4	1	1	1	2	2	2	1	1
4	2	2	4	1	4	1	1	1	2	4	2	1	1
4	2	2	4	1	4	1	1	1	2	3	2	1	1
4	2	2	7	1	4	2	1	1	2	1	1	1	1
4	1	1	3	1	4	1	1	1	2	4	1	3	1
4	1	1	2	1	4	1	1	1	2	3	1	3	1
4	1	1	3	1	4	1	1	1	2	4	1	3	1
4	1	1	3	1	4	1	1	1	2	1	1	3	1
4	1	1	2	1	4	1	1	1	2	3	1	3	1
4	1	1	2	1	4	1	1	1	2	3	1	3	1
4	1	1	3	1	4	1	1	1	2	4	1	3	1
4	1	1	3	1	4	1	1	1	2	1	1	3	1
4	1	1	2	1	4	1	1	1	2	3	1	3	1
4	1	1	3	1	4	1	1	1	2	1	1	3	1
4	1	1	3	1	4	1	1	1	2	1	1	3	1
4	1	1	2	1	4	1	1	1	2	3	1	3	1
4	1	1	3	1	4	1	1	1	2	4	1	3	1
4	1	1	3	1	4	1	1	1	2	4	1	3	1
4	1	1	3	1	4	1	1	1	2	1	1	3	1
4	2	1	3	1	4	1	1	1	2	3	2	1	1
4	2	2	4	3	4	1	1	1	2	3	2	1	1
4	2	1	5	1	4	1	1	1	2	1	2	1	1
4	2	3	6	1	4	1	1	1	2	2	2	1	1
4	2	3	6	1	4	1	1	1	2	2	2	1	1
4	2	1	1	1	4	1	1	1	2	1	1	1	1
4	2	1	5	1	4	1	1	1	2	1	2	1	1
4	2	2	4	3	4	1	1	1	2	3	2	1	1
4	2	1	3	1	4	1	1	1	2	3	2	1	1
4	2	3	6	1	4	1	1	1	2	2	2	1	1
4	2	2	4	3	4	1	1	1	2	3	2	1	1
4	2	3	6	1	4	1	1	1	2	2	2	1	1
4	2	1	1	1	4	1	1	1	2	1	1	1	1
4	2	1	5	1	4	1	1	1	2	1	2	1	1
4	2	1	3	1	4	1	1	1	2	3	2	1	1
4	2	1	3	1	4	1	1	1	2	3	2	1	1
4	2	2	4	3	4	1	1	1	2	3	2	1	1
4	2	1	1	1	4	1	1	1	2	1	1	1	1
4	2	1	5	1	4	1	1	1	2	1	2	1	1
4	2	1	3	1	4	1	1	1	2	3	2	1	1
4	2	1	1	1	4	1	1	1	2	1	1	1	1
4	2	2	4	3	4	1	1	1	2	3	2	1	1
4	2	1	1	1	4	1	1	1	2	1	1	1	1
4	2	1	1	1	4	1	1	1	2	1	1	1	1
4	2	1	5	1	4	1	1	1	2	1	2	1	1
4	2	3	6	1	4	1	1	1	2	2	2	1	1
4	2	1	5	1	4	1	1	1	2	1	2	1	1
4	2	2	4	3	4	1	1	1	2	3	2	1	1
4	2	3	6	1	4	1	1	1	2	2	2	1	1
4	2	1	1	1	4	1	1	1	2	1	1	1	1
4	2	2	4	3	4	1	1	1	2	3	2	1	1
4	2	1	3	1	4	1	1	1	2	3	2	1	1
4	1	1	3	1	4	2	1	1	2	1	1	3	1
4	1	1	7	1	4	2	1	1	2	3	1	3	1
4	1	1	3	1	4	2	1	1	2	1	1	3	1
4	1	1	3	1	4	2	1	1	2	1	1	3	1
4	1	1	7	1	4	2	1	1	2	3	1	3	1
4	1	1	7	1	4	2	1	1	2	3	1	3	1
4	1	1	3	1	4	2	1	1	2	1	1	3	1
4	1	1	7	1	4	2	1	1	2	3	1	3	1
4	1	1	7	1	4	2	1	1	2	3	1	3	1
4	1	1	3	1	4	2	1	1	2	1	1	3	1
4	2	2	4	1	4	1	1	1	2	3	1	1	1
4	2	2	4	2	4	1	1	1	2	4	1	1	1
4	2	1	1	1	4	1	1	1	2	2	1	1	1
4	2	1	1	1	4	1	1	1	2	2	1	1	1
4	2	1	2	1	4	1	1	1	2	4	2	1	1
4	2	1	7	1	4	1	1	1	2	1	2	1	1
4	2	1	7	1	4	1	1	1	2	1	2	1	1
4	2	1	1	1	4	1	1	1	2	2	1	1	1
4	2	1	2	1	4	1	1	1	2	4	2	1	1
4	2	2	4	2	4	1	1	1	2	4	1	1	1
4	2	1	3	1	4	1	1	1	2	3	2	1	1
4	2	1	1	1	4	1	1	1	2	2	1	1	1
4	2	1	1	1	4	1	1	1	2	2	1	1	1
4	2	1	1	1	4	1	1	1	2	2	1	1	1
4	2	2	4	2	4	1	1	1	2	4	1	1	1
4	2	1	3	1	4	1	1	1	2	3	1	1	1
4	2	1	1	1	4	1	1	1	2	2	1	1	1
4	2	1	2	1	4	1	1	1	2	4	2	1	1
4	2	2	4	1	4	1	1	1	2	3	1	1	1
4	2	2	4	2	4	1	1	1	2	4	1	1	1
4	2	1	7	1	4	1	1	1	2	1	2	1	1
4	2	1	3	1	4	1	1	1	2	3	1	1	1
4	2	1	3	1	4	1	1	1	2	3	1	1	1
4	2	2	4	1	4	1	1	1	2	3	1	1	1
4	2	2	4	1	4	1	1	1	2	3	1	1	1
4	2	1	1	1	4	1	1	1	2	2	1	1	1
4	2	2	4	2	4	1	1	1	2	4	1	1	1
4	2	2	4	1	4	1	1	1	2	3	1	1	1
4	2	1	2	1	4	1	1	1	2	4	2	1	1
4	2	1	3	1	4	1	1	1	2	3	1	1	1
4	2	1	1	1	4	1	1	1	2	2	1	1	1
4	2	1	2	1	4	1	1	1	2	4	2	1	1
4	2	1	7	1	4	1	1	1	2	1	2	1	1
4	2	1	3	1	4	1	1	1	2	3	1	1	1
4	2	1	7	1	4	1	1	1	2	1	2	1	1
4	2	3	4	1	0	1	2	1	2	1	2	1	1
4	2	3	4	1	0	1	2	1	2	1	2	1	1
4	2	2	4	1	0	1	2	1	2	3	2	1	1
4	2	3	4	1	0	1	2	1	2	1	2	1	1
4	2	3	4	1	0	1	2	1	2	1	2	1	1
4	2	2	4	1	0	1	2	1	2	3	2	1	1
4	2	3	4	1	0	1	2	1	2	1	2	1	1
4	2	3	4	1	0	1	2	1	2	1	2	1	1
4	2	1	1	2	0	1	2	1	2	2	2	1	1
4	2	1	1	2	0	1	2	1	2	2	2	1	1
4	2	2	4	1	0	1	2	1	2	2	2	1	1
4	2	1	1	2	0	1	2	1	2	2	2	1	1
4	2	1	2	2	0	1	2	1	2	1	1	1	1
4	2	1	2	2	0	1	2	1	2	1	1	1	1
4	2	1	2	2	0	1	2	1	2	1	1	1	1
4	2	1	1	2	0	1	2	1	2	2	2	1	1
4	2	2	4	1	0	1	2	1	2	2	2	1	1
4	2	2	4	1	0	1	2	1	2	2	2	1	1
4	2	2	4	1	0	1	2	1	2	2	2	1	1
4	2	2	4	1	0	1	2	1	2	2	2	1	1
4	2	1	2	2	0	1	2	1	2	1	1	1	1
4	2	1	1	2	0	1	2	1	2	2	2	1	1
4	2	1	2	2	0	1	2	1	2	1	1	1	1
4	2	2	4	1	0	1	2	1	2	1	1	1	1
4	2	2	4	1	0	1	2	1	2	1	1	1	1
4	2	2	4	1	0	1	2	1	2	1	1	1	1
4	2	1	3	1	0	1	2	1	2	2	1	1	1
4	2	1	3	1	0	1	2	1	2	3	2	1	1
4	2	2	4	1	0	1	2	1	2	1	1	1	1
4	2	1	3	1	0	1	2	1	2	2	1	1	1
4	2	1	3	1	0	1	2	1	2	2	1	1	1
4	2	1	3	1	0	1	2	1	2	2	1	1	1
4	2	1	3	1	0	1	2	1	2	3	2	1	1
4	2	1	3	1	0	1	2	1	2	3	2	1	1
4	2	2	4	1	0	1	2	1	2	1	1	1	1
4	2	1	3	1	0	1	2	1	2	3	2	1	1
4	2	1	3	1	0	1	2	1	2	2	1	1	1
4	2	1	1	1	0	1	2	1	2	2	1	1	1
5	2	2	4	3	1	1	1	1	2	1	2	1	1
5	2	2	4	3	1	1	1	1	2	1	2	1	1
5	2	2	4	3	1	1	1	1	2	1	2	1	1
5	2	2	4	3	1	1	1	1	2	1	2	1	1
5	2	2	4	3	1	1	1	1	2	1	2	1	1
5	2	2	4	3	1	1	1	1	2	1	2	1	1
5	2	2	5	3	1	1	1	1	2	4	2	1	1
5	2	1	6	1	1	1	1	1	2	2	1	1	1
5	2	2	5	3	1	1	1	1	2	4	2	1	1
5	2	1	6	1	1	1	1	1	2	2	1	1	1
5	2	1	6	1	1	1	1	1	2	2	1	1	1
5	2	1	6	1	1	1	1	1	2	2	1	1	1
5	2	1	6	1	1	1	1	1	2	2	1	1	1
5	2	2	5	3	1	1	1	1	2	4	2	1	1
5	2	2	5	3	1	1	1	1	2	4	2	1	1
5	2	2	5	3	1	1	1	1	2	4	2	1	1
5	1	1	3	3	2	1	1	1	2	1	1	1	1
5	1	1	3	3	2	1	1	1	2	1	1	1	1
5	1	1	3	3	2	1	1	1	2	1	1	1	1
5	1	1	3	3	2	1	1	1	2	1	1	1	1
5	1	1	3	3	2	1	1	1	2	1	1	1	1
5	1	1	3	1	2	1	1	1	2	1	1	1	1
5	1	1	3	1	2	1	1	1	2	1	1	1	1
5	1	1	3	1	2	1	1	1	2	1	1	1	1
5	1	1	3	1	2	1	1	1	2	1	1	1	1
5	1	1	3	1	2	1	1	1	2	1	1	1	1
5	1	1	3	1	4	1	1	1	2	3	1	1	1
5	1	1	3	3	4	1	1	1	2	1	1	1	1
5	1	1	3	3	4	1	1	1	2	1	1	1	1
5	1	1	3	1	4	1	1	1	2	3	1	1	1
5	1	1	3	1	4	1	1	1	2	3	1	1	1
5	1	1	3	3	4	1	1	1	2	1	1	1	1
5	1	1	3	1	4	1	1	1	2	3	1	1	1
5	1	1	3	1	4	1	1	1	2	3	1	1	1
5	1	1	3	3	4	1	1	1	2	1	1	1	1
5	1	1	3	3	4	1	1	1	2	1	1	1	1
5	2	3	6	3	4	1	1	1	2	1	2	1	1
5	2	2	4	1	4	1	1	1	2	2	2	1	1
5	2	3	6	3	4	1	1	1	2	1	2	1	1
5	2	3	6	3	4	1	1	1	2	1	2	1	1
5	2	2	4	1	4	1	1	1	2	2	2	1	1
5	2	3	6	3	4	1	1	1	2	1	2	1	1
5	2	2	4	1	4	1	1	1	2	2	2	1	1
5	2	3	6	3	4	1	1	1	2	1	2	1	1
5	2	2	4	1	4	1	1	1	2	2	2	1	1
5	2	2	4	1	4	1	1	1	2	2	2	1	1
5	2	2	4	1	4	1	1	1	2	2	2	1	1
5	2	2	4	1	4	1	1	1	2	2	2	1	1
5	1	1	3	1	4	1	1	1	2	4	2	3	1
5	1	2	6	1	4	1	1	1	2	3	2	1	1
5	1	1	3	1	4	1	1	1	2	4	2	3	1
5	1	1	3	1	4	1	1	1	2	4	2	3	1
5	1	1	3	1	4	1	1	2	2	1	1	1	1
5	1	1	3	1	4	1	1	1	2	4	1	1	1
5	1	1	3	1	4	1	1	1	2	4	1	1	1
5	1	2	6	1	4	1	1	1	2	3	2	1	1
5	1	2	6	1	4	1	1	1	2	3	2	1	1
5	1	1	3	1	4	1	1	2	2	1	1	1	1
5	1	1	3	1	4	1	1	1	2	4	1	1	1
5	1	1	3	1	4	1	1	1	2	4	2	3	1
5	1	1	3	1	4	1	1	1	2	4	2	3	1
5	1	1	3	1	4	1	1	2	2	1	1	1	1
5	1	1	3	1	4	1	1	1	2	4	1	1	1
5	1	1	3	1	4	1	1	1	2	4	1	1	1
5	1	2	6	1	4	1	1	1	2	3	2	1	1
5	1	1	3	1	4	1	1	2	2	1	1	1	1
5	1	1	3	1	4	1	1	2	2	1	1	1	1
5	1	2	6	1	4	1	1	1	2	3	2	1	1
5	2	1	1	2	4	1	1	1	2	2	2	1	1
5	2	1	3	3	4	1	1	1	1	3	1	1	1
5	2	1	3	1	4	1	1	1	2	4	1	1	1
5	2	2	5	3	4	1	1	1	2	1	2	1	1
5	2	1	3	1	4	1	1	1	2	4	1	1	1
5	2	1	3	1	4	1	1	1	2	4	1	1	1
5	2	2	5	3	4	1	1	1	2	1	2	1	1
5	2	1	3	1	4	1	1	1	2	4	1	1	1
5	2	1	3	3	4	1	1	1	2	3	1	1	1
5	2	1	1	2	4	1	1	1	2	2	2	1	1
5	2	2	5	3	4	1	1	1	2	1	2	1	1
5	2	1	3	3	4	1	1	1	2	3	1	1	1
5	2	1	1	2	4	1	1	1	2	2	2	1	1
5	2	1	3	3	4	1	1	1	2	3	1	1	1
5	2	2	5	3	4	1	1	1	2	1	2	1	1
5	2	1	1	2	4	1	1	1	2	2	2	1	1
5	2	2	5	3	4	1	1	1	2	1	2	1	1
5	2	1	1	2	4	1	1	1	2	2	2	1	1
5	2	1	3	3	4	1	1	1	2	3	1	1	1
5	2	1	3	1	4	1	1	1	2	4	1	1	1
5	1	1	3	3	4	1	1	1	2	3	1	1	1
5	1	1	3	1	4	1	1	1	2	2	1	1	2
5	1	3	6	1	4	1	1	1	2	1	1	1	1
5	1	1	3	1	4	1	1	1	2	2	1	1	2
5	1	1	3	3	4	1	1	1	2	3	1	1	1
5	1	1	3	1	4	1	1	1	2	2	1	1	2
5	1	3	6	1	4	1	1	1	2	1	1	1	1
5	1	1	3	1	4	1	1	1	2	2	1	1	2
5	1	3	6	1	4	1	1	1	2	1	1	1	1
5	1	3	6	1	4	1	1	1	2	1	1	1	1
5	1	1	3	3	4	1	1	1	2	3	1	1	1
5	1	1	3	1	4	1	1	1	2	2	1	1	2
5	1	1	3	3	4	1	1	1	2	3	1	1	1
5	1	3	6	1	4	1	1	1	2	1	1	1	1
5	1	1	3	3	4	1	1	1	2	3	1	1	1
5	2	3	6	2	4	1	1	1	2	1	2	1	1
5	2	3	6	1	4	1	1	1	2	2	1	1	2
5	2	3	6	1	4	1	1	1	2	3	1	1	1
5	2	3	6	1	4	1	1	1	2	3	1	1	1
5	2	3	6	1	4	1	1	1	2	2	1	1	2
5	2	3	6	3	4	1	1	1	2	3	2	1	1
5	2	3	6	1	4	1	1	1	2	2	1	1	2
5	2	1	2	2	4	1	1	1	2	3	2	1	1
5	2	1	2	2	4	1	1	1	2	1	2	1	1
5	2	1	2	2	4	1	1	1	2	3	2	1	1
5	2	3	6	3	4	1	1	1	2	3	2	1	1
5	2	1	2	2	4	1	1	1	2	1	2	1	1
5	2	3	6	3	4	1	1	1	2	3	2	1	1
5	2	3	6	1	4	1	1	1	2	3	1	1	1
5	2	3	6	2	4	1	1	1	2	1	2	1	1
5	2	3	6	2	4	1	1	1	2	1	2	1	1
5	2	3	6	1	4	1	1	1	2	3	1	1	1
5	2	3	6	1	4	1	1	1	2	2	1	1	2
5	2	3	6	3	4	1	1	1	2	3	2	1	1
5	2	1	2	2	4	1	1	1	2	1	2	1	1
5	2	1	2	2	4	1	1	1	2	3	2	1	1
5	2	3	6	3	4	1	1	1	2	3	2	1	1
5	2	1	2	2	4	1	1	1	2	1	2	1	1
5	2	1	2	2	4	1	1	1	2	3	2	1	1
5	2	1	2	2	4	1	1	1	2	1	2	1	1
5	2	3	6	2	4	1	1	1	2	1	2	1	1
5	2	3	6	2	4	1	1	1	2	1	2	1	1
5	2	3	6	1	4	1	1	1	2	3	1	1	1
5	2	1	2	2	4	1	1	1	2	3	2	1	1
5	2	3	6	1	4	1	1	1	2	2	1	1	2
5	2	2	4	3	0	1	2	1	2	1	1	1	1
5	2	3	6	2	0	1	2	1	2	2	1	1	1
5	2	2	4	3	0	1	2	1	2	2	1	1	1
5	2	3	6	2	0	1	2	1	2	2	1	1	1
5	2	2	4	3	0	1	2	1	2	2	1	1	1
5	2	1	3	3	0	1	2	1	2	1	1	1	1
5	2	2	4	3	0	1	2	1	2	2	1	1	1
5	2	2	4	1	0	1	2	1	2	4	2	1	1
5	2	3	6	2	0	1	2	1	2	2	1	1	1
5	2	2	4	3	0	1	2	1	2	1	1	1	1
5	2	2	4	3	0	1	2	1	2	2	1	1	1
5	2	2	4	1	0	1	2	1	2	4	2	1	1
5	2	3	6	2	0	1	2	1	2	2	1	1	1
5	2	2	4	1	0	1	2	1	2	4	2	1	1
5	2	2	4	1	0	1	2	1	2	4	2	1	1
5	2	1	3	3	0	1	2	1	2	1	1	1	1
5	2	1	3	3	0	1	2	1	2	1	1	1	1
5	2	3	6	3	0	1	2	1	2	1	2	1	1
5	2	2	4	1	0	1	2	1	2	4	2	1	1
5	2	1	3	3	0	1	2	1	2	1	1	1	1
5	2	2	4	3	0	1	2	1	2	2	1	1	1
5	2	1	3	3	0	1	2	1	2	1	1	1	1
5	2	3	6	2	0	1	2	1	2	2	1	1	1
5	2	2	4	1	0	1	2	1	2	4	2	1	1
5	2	1	3	3	0	1	2	1	2	1	1	1	1
5	2	2	4	3	0	1	2	1	2	1	1	1	1
5	2	3	6	2	0	1	2	1	2	2	1	1	1
5	2	2	4	3	0	1	2	1	2	2	1	1	1
5	2	2	4	3	0	1	2	1	2	2	1	1	1
5	2	2	4	3	0	1	2	1	2	1	1	1	1
5	2	1	3	3	0	1	2	1	2	1	1	1	1
5	2	2	4	3	0	1	2	1	2	2	1	1	1
5	2	2	4	3	0	1	2	1	2	1	1	1	1
5	2	1	3	1	0	1	2	1	2	2	2	1	1
5	2	2	5	3	0	1	2	1	2	1	2	1	1
5	2	2	4	3	0	1	2	1	2	1	1	1	1
5	2	1	3	1	0	1	2	1	2	2	2	1	1
5	2	1	2	3	0	1	2	1	2	3	1	1	1
5	2	1	2	3	0	1	2	1	2	3	1	1	1
5	2	1	2	3	0	1	2	1	2	3	1	1	1
5	2	2	4	3	0	1	2	1	2	2	2	1	1
5	2	2	5	3	0	1	2	1	2	1	2	1	1
5	2	2	4	3	0	1	2	1	2	1	1	1	1
5	2	2	4	3	0	1	2	1	2	2	2	1	1
5	2	2	4	3	0	1	2	1	2	1	1	1	1
5	2	1	3	1	0	1	2	1	2	2	2	1	1
5	2	1	3	1	0	1	2	1	2	2	2	1	1
5	2	2	5	3	0	1	2	1	2	1	2	1	1
5	2	1	3	1	0	1	2	1	2	2	2	1	1
5	2	1	2	3	0	1	2	1	2	3	1	1	1
5	2	1	2	3	0	1	2	1	2	3	1	1	1
5	2	2	4	3	0	1	2	1	2	2	2	1	1
5	2	2	4	3	0	1	2	1	2	1	1	1	1
5	2	2	5	3	0	1	2	1	2	1	2	1	1
5	2	2	4	3	0	1	2	1	2	2	2	1	1
5	2	2	5	3	0	1	2	1	2	1	2	1	1
5	2	2	4	3	0	1	2	1	2	1	1	1	1
5	2	2	4	3	0	1	2	1	2	2	2	1	1
5	1	2	4	1	0	1	2	1	2	4	2	1	1
5	1	2	4	1	0	1	2	1	2	4	2	1	1
5	1	2	4	1	0	1	2	1	2	4	2	1	1
5	1	2	4	1	0	1	2	1	2	4	2	1	1
5	1	2	4	1	0	1	2	1	2	4	2	1	1
5	2	1	2	2	0	1	2	1	2	2	2	1	1
5	2	1	3	1	0	1	2	1	2	2	2	1	1
5	2	1	3	1	0	1	2	1	2	2	2	1	1
5	2	1	2	2	0	1	2	1	2	2	2	1	1
5	2	1	2	2	0	1	2	1	2	2	2	1	1
5	2	1	3	1	0	1	2	1	2	2	2	1	1
5	2	1	3	1	0	1	2	1	2	2	2	1	1
5	2	1	2	2	0	1	2	1	2	2	2	1	1
5	2	1	3	1	0	1	2	1	2	2	2	1	1
5	2	1	2	2	0	1	2	1	2	2	2	1	1
6	2	2	5	1	1	1	1	1	2	3	2	1	1
6	2	1	3	1	1	1	1	1	2	3	2	1	1
6	2	2	5	1	1	1	1	1	2	3	2	1	1
6	2	1	3	1	1	1	1	1	2	3	2	1	1
6	2	1	3	1	1	1	1	1	2	3	2	1	1
6	2	2	5	1	1	1	1	1	2	3	2	1	1
6	2	2	5	1	1	1	1	1	2	3	2	1	1
6	2	1	3	1	1	1	1	1	2	3	2	1	1
6	2	1	3	1	1	1	1	1	2	3	2	1	1
6	2	2	5	1	1	1	1	1	2	3	2	1	1
6	2	2	4	4	1	1	1	1	2	2	1	1	1
6	2	2	3	1	1	1	1	1	2	3	2	1	1
6	2	1	3	3	1	1	1	1	2	2	1	1	1
6	2	2	3	1	1	1	1	1	2	3	2	1	1
6	2	2	4	3	1	1	1	1	2	3	1	1	1
6	2	2	4	3	1	1	1	1	2	3	1	1	1
6	2	1	3	3	1	1	1	1	2	2	1	1	1
6	2	2	3	1	1	1	1	1	2	3	2	1	1
6	2	2	4	4	1	1	1	1	2	2	1	1	1
6	2	2	4	3	1	1	1	1	2	3	1	1	1
6	2	2	4	4	1	1	1	1	2	2	1	1	1
6	2	1	3	3	1	1	1	1	2	2	1	1	1
6	2	1	3	3	1	1	1	1	2	2	1	1	1
6	2	2	4	3	1	1	1	1	2	3	1	1	1
6	2	2	4	3	1	1	1	1	2	3	1	1	1
6	2	2	4	3	1	1	1	1	2	3	1	1	1
6	2	2	3	1	1	1	1	1	2	3	2	1	1
6	2	1	3	3	1	1	1	1	2	2	1	1	1
6	2	2	4	4	1	1	1	1	2	2	1	1	1
6	2	2	4	4	1	1	1	1	2	2	1	1	1
6	2	2	4	3	1	1	1	1	2	3	1	1	1
6	2	2	4	3	1	1	1	1	2	3	1	1	1
6	2	1	3	3	1	1	1	1	2	2	1	1	1
6	2	2	3	1	1	1	1	1	2	3	2	1	1
6	2	2	4	3	1	1	1	1	2	3	1	1	1
6	2	2	4	4	1	1	1	1	2	2	1	1	1
6	2	2	3	1	1	1	1	1	2	3	2	1	1
6	2	2	4	3	1	1	1	1	2	3	1	1	1
6	2	2	4	3	1	1	1	1	2	3	1	1	1
6	2	2	4	3	1	1	1	1	2	3	1	1	1
6	2	2	4	3	1	1	1	1	2	3	1	1	1
6	2	2	4	3	1	1	1	1	2	3	1	1	1
6	2	2	4	3	1	1	1	1	2	3	1	1	1
6	2	2	4	3	1	1	1	1	2	3	1	1	1
6	1	1	3	1	2	1	1	1	2	3	1	1	1
6	1	1	3	1	2	1	1	1	2	3	1	1	1
6	1	1	3	1	2	1	1	1	2	3	1	1	1
6	1	1	3	1	2	1	1	1	2	3	1	1	1
6	1	1	3	1	2	1	1	1	2	3	1	1	1
6	1	1	3	1	2	1	1	1	2	3	1	1	1
6	1	1	3	1	2	1	1	1	2	4	2	1	2
6	1	1	3	1	2	1	1	1	2	3	1	1	1
6	1	1	3	1	2	1	1	1	2	3	1	1	1
6	1	1	3	1	2	1	1	1	2	4	2	1	2
6	1	1	3	1	2	1	1	1	2	4	2	1	2
6	1	1	3	1	2	1	1	1	2	3	1	1	1
6	1	1	3	1	2	1	1	1	2	3	1	1	1
6	1	1	3	1	2	1	1	1	2	3	1	1	1
6	1	1	3	1	2	1	1	1	2	3	1	1	1
6	1	1	3	1	2	1	1	1	2	3	1	1	1
6	1	1	3	1	2	1	1	1	2	4	2	1	2
6	1	1	3	1	2	1	1	1	2	4	2	1	2
6	1	1	3	1	2	1	1	1	2	3	1	1	1
6	1	1	3	1	2	1	1	1	2	3	1	1	1
6	1	1	3	1	2	1	1	1	2	3	2	3	1
6	1	2	4	4	2	1	1	1	2	4	2	3	1
6	1	1	3	1	2	1	1	1	2	3	2	3	1
6	1	2	4	4	2	1	1	1	2	4	2	3	1
6	1	2	4	4	2	1	1	1	2	4	2	3	1
6	1	1	3	1	2	1	1	1	2	3	2	3	1
6	1	1	3	1	2	1	1	1	2	3	2	3	1
6	1	2	4	4	2	1	1	1	2	4	2	3	1
6	1	1	3	1	2	1	1	1	2	3	2	3	1
6	1	1	3	1	2	1	1	1	2	3	2	3	1
6	1	2	4	4	2	1	1	1	2	4	2	3	1
6	1	1	3	1	2	1	1	1	2	3	2	3	1
6	1	2	4	4	2	1	1	1	2	4	2	3	1
6	1	1	3	1	2	1	1	1	2	3	2	3	1
6	1	2	3	1	2	1	1	1	2	1	3	1	1
6	1	1	3	1	2	1	1	1	2	1	1	1	1
6	1	2	3	1	2	1	1	1	2	1	3	1	1
6	1	1	3	1	2	1	1	1	2	1	1	1	1
6	1	2	3	1	2	1	1	1	2	1	3	1	1
6	1	2	3	1	2	1	1	1	2	1	3	1	1
6	1	1	3	1	2	1	1	1	2	1	1	1	1
6	1	1	3	1	2	1	1	1	2	1	1	1	1
6	1	1	3	1	2	1	1	1	2	1	1	1	1
6	1	2	3	1	2	1	1	1	2	1	3	1	1
6	1	1	3	1	2	1	1	1	2	1	1	1	1
6	1	2	3	1	2	1	1	1	2	1	3	1	1
6	1	1	3	1	2	1	1	1	2	1	1	1	1
6	2	2	5	3	2	3	1	1	2	4	2	3	1
6	2	2	5	3	2	3	1	1	2	4	2	3	1
6	2	2	5	3	2	3	1	1	2	4	2	3	1
6	2	2	5	3	2	3	1	1	2	4	2	3	1
6	2	2	5	3	2	3	1	1	2	4	2	3	1
6	2	2	5	3	2	3	1	1	2	4	2	3	1
6	2	2	5	3	2	3	1	1	2	4	2	3	1
6	1	1	3	1	4	1	1	1	2	4	2	1	1
6	1	1	3	1	4	1	1	1	2	4	2	1	1
6	1	1	3	1	4	1	1	1	2	4	2	1	1
6	1	1	3	1	4	1	1	1	2	4	2	1	1
6	1	1	3	1	4	1	1	1	2	4	2	1	1
6	2	1	1	1	4	1	1	1	2	1	2	3	1
6	2	2	5	1	4	1	1	1	2	3	3	1	1
6	2	2	4	1	4	1	1	1	2	3	1	1	2
6	2	2	5	1	4	1	1	1	2	2	2	1	1
6	2	2	5	1	4	1	1	1	2	3	3	1	1
6	2	2	5	1	4	1	1	1	2	3	3	1	1
6	2	2	5	1	4	1	1	1	2	2	2	1	1
6	2	2	5	1	4	1	1	1	2	2	2	1	1
6	2	2	5	1	4	1	1	1	2	3	3	1	1
6	2	2	4	1	4	1	1	1	2	3	1	1	2
6	2	1	1	1	4	1	1	1	2	1	2	3	1
6	2	2	5	1	4	1	1	1	2	2	2	1	1
6	2	1	1	1	4	1	1	1	2	1	2	3	1
6	2	2	4	1	4	1	1	1	2	3	1	1	2
6	2	2	5	1	4	1	1	1	2	2	2	1	1
6	2	2	4	1	4	1	1	1	2	3	1	1	2
6	2	1	1	1	4	1	1	1	2	1	2	3	1
6	2	1	1	1	4	1	1	1	2	1	2	3	1
6	2	2	4	1	4	1	1	1	2	3	1	1	2
6	2	2	5	1	4	1	1	1	2	3	3	1	1
6	2	2	4	1	4	1	1	1	2	4	2	1	1
6	2	2	4	1	4	1	1	1	2	4	2	1	1
6	2	2	4	1	4	1	1	1	2	4	2	1	1
6	2	2	4	1	4	1	1	1	2	4	2	1	1
6	2	2	4	1	4	1	1	1	2	4	2	1	1
6	2	2	4	1	4	1	1	1	2	4	2	1	1
6	2	2	4	1	4	1	1	1	2	4	2	1	1
6	2	2	4	1	4	1	1	1	2	4	2	1	1
6	2	2	4	1	4	1	1	1	2	4	2	1	1
6	2	1	3	3	4	1	1	1	2	3	1	1	1
6	2	2	4	3	4	1	1	1	2	1	2	3	1
6	2	1	3	3	4	1	1	1	2	3	1	1	1
6	2	2	4	3	4	1	1	1	2	1	2	3	1
6	2	1	3	3	4	1	1	1	2	3	1	1	1
6	2	2	4	3	4	1	1	1	2	1	2	3	1
6	2	1	3	3	4	1	1	1	2	3	1	1	1
6	2	2	4	3	4	1	1	1	2	1	2	3	1
6	2	1	3	3	4	1	1	1	2	3	1	1	1
6	2	1	3	3	4	1	1	1	2	3	1	1	1
6	2	2	4	3	4	1	1	1	2	1	2	3	1
6	2	1	3	3	4	1	1	1	2	3	1	1	1
6	2	1	3	3	4	1	1	1	2	3	1	1	1
6	2	1	3	3	4	1	1	1	2	3	1	1	1
6	2	2	4	3	4	1	1	1	2	1	2	3	1
6	2	1	3	3	4	1	1	1	2	3	1	1	1
6	2	1	3	1	0	1	2	1	2	2	2	1	1
6	2	2	4	3	0	1	2	1	2	1	1	1	1
6	2	2	6	2	0	1	2	1	2	4	1	1	2
6	2	1	3	1	0	1	2	1	2	2	2	1	1
6	2	3	6	1	0	1	2	1	2	2	2	1	1
6	2	2	4	3	0	1	2	1	2	1	1	1	1
6	2	2	6	2	0	1	2	1	2	4	1	1	2
6	2	3	6	1	0	1	2	1	2	2	2	1	1
6	2	1	3	1	0	1	2	1	2	2	2	1	1
6	2	2	6	2	0	1	2	1	2	4	1	1	2
6	2	3	6	1	0	1	2	1	2	2	2	1	1
6	2	2	4	3	0	1	2	1	2	1	1	1	1
6	2	3	6	1	0	1	2	1	2	2	2	1	1
6	2	1	3	1	0	1	2	1	2	2	2	1	1
6	2	2	6	2	0	1	2	1	2	4	1	1	2
6	2	2	6	2	0	1	2	1	2	4	1	1	2
6	2	3	6	1	0	1	2	1	2	2	2	1	1
6	2	2	4	3	0	1	2	1	2	1	1	1	1
6	2	1	3	1	0	1	2	1	2	2	2	1	1
6	2	2	4	3	0	1	2	1	2	1	1	1	1
6	2	2	4	2	0	1	2	1	2	4	2	1	1
6	2	2	4	2	0	1	2	1	2	4	2	1	1
6	2	2	4	2	0	1	2	1	2	4	2	1	1
6	2	2	4	2	0	1	2	1	2	4	2	1	1
6	2	2	4	2	0	1	2	1	2	4	2	1	1
6	2	2	4	2	0	1	2	1	2	4	2	1	1
