# Supplementary material for: Morpho-biometric characterization of indigenous chicken ecotypes in north-western Ethiopia
Source: PLoS One. 2023 Jun 2;18(6):e0286299. doi: 10.1371/journal.pone.0286299 (PMC10237646; doi:10.1371/journal.pone.0286299)
Supplement: S2 File — (XLSX) [file pone.0286299.s002.xlsx]

## Sheet: Sheet1
AGRO	LOCATION	SEX	WS	SL	BL	BKL	NL	CL	SC	CC	TC	CH	BW
1	1	1	46.5	7.3	37.5	2.4	11	3.9	2.8	21.5	9.4	2	1
1	1	1	45	7	36	2.6	12	3.6	2.9	21.3	9.2	0.9	1
1	1	1	46	7	37	2.3	10.5	3.8	2.7	21	9.3	1.9	1
1	1	1	48.5	8	39	2.8	12	6.5	3.8	24	10	1.6	1.3
1	1	1	46	7.2	37.3	2.6	10.6	3.9	2.7	21	9.3	1.9	1
1	1	1	45.4	7.2	36	2.6	12	3.6	2.9	22	9.2	0.9	1.05
1	1	1	44.5	7.2	36.2	2.5	11.8	3.5	2.5	21.5	9.3	1	1.1
1	1	1	46.4	7.2	37	2.3	10.5	3.8	2.7	21.4	9.3	1.9	1
1	1	1	46.7	7.5	37.5	2.4	11	3.9	2.8	21.8	9.4	2	1.1
1	1	2	43	6.5	35.7	2.8	11.5	1.9	2.5	24	8.6	1	1.2
1	1	2	42.1	6.3	36	2.5	11	2.4	2.7	24.2	8.6	1	1.15
1	1	2	41	6.5	33.9	2.5	11	1.9	2.2	22	8.5	0.8	1
1	1	1	49	8.4	38.5	2.9	12.1	6	3.9	24.3	10.5	1.5	1.4
1	1	1	41.2	7.5	33.6	2.6	12	4.5	3.2	21	9.8	1.5	1
1	1	1	48.5	8	38	2.4	11	5.5	3.5	26	11.5	1.5	1.4
1	1	1	41.5	7.7	33.5	2.5	13	4.9	3	21.3	10	1.7	1
1	1	1	49	8	38	2.5	11.5	5.9	4	27	12	1.7	1.5
1	1	1	46	7.3	34	2.4	11	3.8	3	21.5	10	1.2	1
1	1	1	48.5	8.3	39	2.8	12	6.5	3.8	24.4	10	1.6	1.32
1	1	1	46.5	7.6	34	2.4	11	3.8	3	21.7	10	1.2	1
1	1	1	48.8	8.7	38	2.4	11	5.5	3.5	26.5	11.5	1.5	1.4
1	1	1	49.1	8.4	38	2.5	11.5	5.9	4	27.3	12	1.7	1.5
1	1	1	45.5	7	35	2.2	10.5	3.5	3	22	10	1.2	1.2
1	1	1	41.8	8	33.5	2.5	13	4.9	3	21.5	10	1.7	1.05
1	1	1	49.5	8.2	38.2	2.5	11.8	5.6	4	26	12	1.5	1.6
1	1	1	49.2	8.5	38.5	2.9	12.1	6	3.9	24.5	10.5	1.5	1.45
1	1	1	46.5	8.2	39	2.4	12.3	7.8	4.2	26	12.5	3	1.8
1	1	1	47	8.5	39.5	2.5	12.5	8	4.4	26.5	12.6	3.5	1.7
1	1	1	45	8	38	2.8	12	7.2	4.4	24	11.5	3.3	1.5
1	1	1	46	8	38.5	2	12	7	4	25.5	11.9	3.5	1.5
1	1	1	45.5	8.5	38.5	2	12.5	7.5	4.3	24.5	11.8	3.4	1.55
1	1	1	44.5	7.5	37.5	2.9	11.5	7	4.2	23.5	11	3.2	1.4
1	1	1	45.2	9.1	36.8	2.8	11.8	5.6	3	23.1	9.5	1.3	1.5
1	1	1	46	9.2	37	2.9	12.5	6	3.5	23.5	9.8	1.5	1.65
1	1	1	45.8	9	36.5	2.9	12	5.7	3	23.2	9.7	1.4	1.5
1	1	1	45	8.5	36	2.5	11.5	5.4	2.8	23	9.5	1.3	1.45
1	1	2	44	7.5	36	2.8	11.5	2.6	3	25.5	9.5	0.9	1.25
1	1	2	42.9	7.4	31	2.4	10.5	2.5	2.9	24	9.5	0.4	1.5
1	1	2	40	7.4	34.5	2.5	10.8	2.5	2.8	24.6	9.2	0.5	1.3
1	1	2	44	6.4	33	2.4	11	1.6	3.5	25.5	8.4	0.9	1.45
1	1	2	43	7.4	31	2.4	10.5	2.5	2.9	24	9.5	0.3	1.5
1	1	2	40.4	7.4	34.5	2.5	10.8	2.5	2.8	24.6	9.2	0.4	1.3
1	1	2	44.2	7.6	36.5	2.9	11.5	2.7	3.2	25.5	9	0.8	1.3
1	1	2	41	7.5	35	2.5	11	2.8	2.8	24.5	9	0.6	1.35
1	1	2	44.2	7.5	36	2.8	11.2	2.6	3	25.5	9.5	0.8	1.2
1	1	2	42.5	7.5	31	2.4	10.5	2.5	2.9	24	9.5	0.3	1.5
1	1	2	43.5	7.5	35.8	2.8	11.2	2.6	3	25.5	9.5	0.9	1.25
1	1	2	40.5	7	34	2.4	10.5	2.4	2.7	24.6	9.2	0.4	1.28
1	1	2	43	6	32	2.4	10.5	1.6	3.5	25.5	8.4	0.9	1.4
1	1	2	43	7	32	2.3	10	2.3	2.6	23.8	9	0.4	1.45
1	1	2	42.9	7	32	2.3	10	2.3	2.6	23.8	9	0.4	1.38
1	1	2	44.2	6.5	33.5	2.4	11.5	1.6	3.5	25	8.4	0.5	1.3
1	1	2	43.8	7.2	35.5	2.5	11	2.5	2.8	25.2	9.2	0.9	1.2
1	1	2	43.4	6	32	2.4	10.5	1.6	3.5	25.5	8.4	0.9	1.4
1	1	2	43.2	7.5	31.5	2.5	11	2.6	2.8	24.5	9.6	0.5	1.54
1	1	2	40.2	7.2	34.2	2.3	10.4	2.5	2.9	24.6	9.2	0.5	1.34
1	1	2	40.5	7.5	35	2.5	11	2.8	2.7	24.5	9	0.6	1.33
1	1	2	42	7.5	31	2.4	10.5	2.5	2.9	24	9.5	0.3	1.44
1	1	1	50	9.2	42.5	2.4	12	7	3.4	28.2	9.5	3.5	1.5
1	1	1	47	8.4	37	2.9	11	6	3.5	26.6	11.1	1	1.4
1	1	1	49	9	42	2.7	13	5.5	4	27	11	1.6	1.3
1	1	1	49.5	9	41.5	2.2	11.5	6	3.2	28	9.8	3.8	1.4
1	1	1	48.5	9	41	2.6	12	4	3.5	26	10	1	1.6
1	1	1	49	9	41.5	2.7	13	5	4	26.5	11	1.5	1.5
1	1	1	46.5	8	36.5	2.5	10.5	5	3	26	11.5	2	1.3
1	1	1	47.5	8.5	37	2.8	11.4	6.5	4	27	12	1.5	1.45
1	1	1	50	9	42	2.6	12	6	3.5	28.5	9.2	3.2	1.45
1	1	2	42.5	6.7	36	2.4	10	2.5	3.5	25.6	9.7	1.4	1.3
1	1	2	40	7	34.5	2.4	11	2.2	3.2	24	8.3	0.8	1.4
1	1	2	43.6	7.3	33.8	2.4	10.8	2.5	3.5	25	9.6	0.9	1.3
1	1	2	45.5	8.2	39	2.6	10.5	2.2	3.8	27.4	12	0.3	2.1
1	1	2	43	7	34.5	2.5	11	3.2	3	26	9.5	1.1	1.6
1	1	2	44	7.6	34	2.6	11	2.8	3.7	25.5	10	1	1.4
1	1	2	44	8.5	40	2.2	11	2	3.5	27	9	0.2	1.6
1	1	2	46.5	7.5	36	2.6	11.5	4.5	3.2	27.3	10	1.9	1.7
1	1	2	43.9	7.6	34	2.6	11	2.8	3.7	25.5	10	0.9	1.4
1	1	2	43	7	37	2.5	11	2.6	3.5	26	10	1.5	1.35
1	1	2	41	7.5	35	2.8	11.5	2.3	3.5	24.5	8.5	0.7	1.4
1	1	2	46	8.5	39.5	2.7	11	2.4	3.8	27.5	11.8	0.4	1.9
1	1	2	43.5	7.5	35	2.4	11.2	3.3	3.4	26.2	10	1.2	1.6
1	1	2	44.2	8	34.5	2.6	11.3	3	3.8	25.6	10.4	1.2	1.4
1	1	2	44.3	8.6	40.1	2.3	11.5	2.3	3.6	27.1	9.5	0.3	1.6
1	1	2	47	7.6	36.2	2.6	11.6	4.6	3.3	27.5	10.2	1.8	1.7
1	1	2	42	6.5	35.5	2.3	10.2	2.4	3.4	25.5	9.5	1.2	1.25
1	1	2	40	7	34.5	2.3	11.4	2.2	3	24.5	8.4	1	1.3
1	1	2	45	8.2	39	2.5	10	2	3.6	27	11.5	0.5	1.9
1	1	2	43.2	7.3	34.2	2.2	11	3.1	3.2	26	9.6	1	1.5
1	1	2	44.1	7.7	34.4	2.5	11.1	2.9	3.6	25.5	10.1	1	1.36
1	1	2	43.9	8.4	39.8	2.1	11.2	2.2	3.4	26.8	9.2	0.3	1.55
1	1	2	46.5	7.4	36	2.5	11.2	4.4	3.1	27	10	1.7	1.6
1	1	2	43.1	7	34.5	2.5	11	3.2	3	26	9.5	1	1.6
1	1	2	41.8	6.2	35	2.2	9.8	2.5	3.3	25	9.4	1.3	1.2
1	1	2	40	6.8	34	2	10.8	2.5	3	23.5	8	0.8	1.25
1	1	2	44.5	8	39	2.6	9.8	1.9	3.5	26.5	11	0.2	1.8
1	1	2	42.8	6.9	34	2	10.7	3	3	25.8	9.4	1	1.4
1	1	2	43.8	7.3	33.8	2.4	10.8	2.5	3.5	25	9.6	0.9	1.3
1	1	2	43.5	8.2	39.5	2	10.9	1.8	3.3	26.5	8.7	0.2	1.5
1	1	2	46	7	35.4	2.4	11	3.6	3	26.5	10	1.6	1.55
1	1	2	43.5	8.4	39.8	2.1	11	2.2	3.4	26.8	9.2	0.3	1.5
1	1	2	44.2	8.5	40	2.2	11	2	3.5	27	9	0.3	1.6
1	1	2	46.2	7.4	36	2.5	11	4.4	3.1	27	10	1.7	1.6
1	1	2	43.4	8.2	39.5	2.2	10.9	1.8	3.3	26.5	8.7	0.2	1.5
1	1	2	46	7	35.4	2.4	11	4	3	26.5	10	1.6	1.5
1	1	2	43.5	6.7	36	2.4	10	2.5	3.5	25.6	9.7	1.3	1.3
1	1	2	40.2	7	34.5	2.4	11	2.2	3.2	24	8.3	0.9	1.4
1	1	2	45.5	8.2	39	2.6	10.5	2.2	3.8	27.4	12	0.2	2.1
1	1	1	50.3	9.3	43.5	2.8	13	7	4.2	28.5	13	3.1	2
1	1	1	49.9	7.9	41.3	2.5	13.5	7.6	5.1	29.3	13.2	4.2	2
1	1	1	50.5	9.2	44	2.7	13.4	7.2	4.2	29	13	3.2	2.1
1	1	1	49.5	7.8	41	2.4	13.4	7.8	5.1	29	13.9	4	2.1
1	1	1	48.5	7	40.5	2.2	13	7.4	4.9	28	13.6	3.9	1.85
1	1	1	50	9.2	43.4	2.6	13.1	7.2	4.3	28.2	14	3	1.9
1	1	1	49	7.5	40.8	2.2	13.2	7.6	4.8	28.5	13.8	4.1	1.95
1	1	1	49.5	9.1	43.2	2.6	12.8	7	4	28	13.2	2.8	1.85
1	1	2	47	7.3	40.8	2.6	13	5.3	3	28.4	10	3.7	1.8
1	1	2	46	7.4	39.5	2.8	10.5	2.9	2.9	27.3	9.4	2.4	1.4
1	1	2	34.2	7	37	2.6	12	3.9	3	23.3	8.2	0.6	1.3
1	1	2	39	6	36	2.7	11.6	5	2.8	23.5	10	1.7	1.35
1	1	2	48	7.5	41	2.6	13	4.9	3	28.6	11	3.7	1.8
1	1	2	34.5	7.4	37.5	2.7	12.4	4	3.2	23.8	8.5	0.7	1.4
1	1	2	46.4	7.6	40	2.8	11	3	2.9	27.5	9.5	2.4	1.5
1	1	2	46.1	7.4	39.5	2.8	10.5	2.9	2.9	27.3	9.4	2.3	1.4
1	1	2	40	6.4	36	2.7	12	5.1	3	24	10	1.7	1.4
1	1	2	47.2	7.4	40.9	2.6	12	5.3	2.9	28.5	10.5	3.6	1.75
1	1	2	46.2	7.5	39.8	2.7	10.4	2.8	2.9	27	9.3	2.4	1.45
1	1	2	34.2	7.1	37.2	2.5	12.1	3.8	3	23.5	8.3	0.5	1.35
1	1	2	41.2	5.4	37.1	2.5	10.8	2.9	3	25.2	9	1	1.55
1	1	2	39.5	6.1	36	2.7	11.5	5	2.9	23.5	10	1.7	1.3
1	1	2	41.5	6	37.4	2.5	11.2	3	3.2	25.8	9	1	1.6
1	1	2	46.8	7	40.5	2.5	12.5	5	2.8	28	9.5	3.2	1.7
1	1	2	45.8	7.3	39.2	2.7	10	2.7	2.8	29.9	9.2	2.4	1.35
1	1	2	34	6.9	36.9	2.5	11.8	3.5	2.9	23	8	0.5	1.3
1	1	2	39.8	5.2	36.8	2.5	10.5	2.8	3	25	9	1	1.4
1	1	2	39.1	5.9	36	2.7	11	4.8	2.6	23	10	1.7	1.3
1	1	2	41	5.5	37	2.5	11	2.9	3.1	25.6	9	1	1.5
1	1	2	47	7.4	40.9	2.6	12	5.3	2.9	28.5	10.5	3.6	1.75
1	1	2	46	7.5	39.8	2.7	10.4	2.8	2.9	27	9.3	2.4	1.45
1	1	2	41.1	5.5	37	2.5	11	2.9	3.1	25.6	9	1.1	1.5
1	1	2	34	7.1	37.2	2.5	12.1	3.8	3	23.5	8.3	0.5	1.35
1	1	2	41	5.4	37.1	2.5	10.8	2.9	3	25.2	9	1	1.55
1	1	2	34.4	7	37	2.6	12	3.9	3	23.3	8.2	0.5	1.3
1	1	2	39.2	6	36	2.7	11.6	5	2.8	23.5	10	1.6	1.35
1	1	2	41	6.4	32.3	2.6	11	2.4	3.4	24.1	8.2	0.8	0.9
1	1	2	43	6.7	34	2.6	10	2.5	3	24.2	8.7	1.5	1.2
1	1	2	44	7	36	3	12	2	3	25	9	1.5	1.4
1	1	2	42	6	35.5	2.2	10.5	2.2	2.5	24	9	0.9	1.1
1	1	2	41.5	6.6	34	2.7	11.3	2	2.4	22.5	9	0.7	1.1
1	1	2	40.5	6.2	33.5	2.3	10.8	1.7	2.2	21.8	8.4	0.9	0.9
1	1	2	41.1	6.5	33.9	2.5	11	1.9	2.2	22	8.5	0.9	1
1	1	2	40.5	6.2	32	2.5	10.5	2.2	3.2	24	8	0.9	0.8
1	1	2	42.5	6.5	36.5	2.8	11.5	2.6	3	24	8	1.1	1.2
1	1	2	42.3	6.3	36	2.5	11	2.4	2.7	24.2	8.6	1.1	1.15
1	1	2	41.2	6.5	33.6	2.4	11	1.8	2.3	22	8.2	0.6	1
1	1	2	42.5	6.5	36.5	2.8	11.5	2.6	3	24	8	1.1	1.25
1	1	2	42.5	6	34	2.6	10	2	3	24	8.5	1.3	1.1
1	1	2	42.8	6.4	35.5	2.5	11.2	1.8	2.4	23.5	8.2	1	1.15
1	1	2	43.5	7	34.2	2.8	10.5	2.5	3	24.2	9	1.4	1.25
1	1	2	42.3	6.2	36.1	2.6	11.2	2.7	2.8	24.2	8.4	1	1.1
1	1	2	41.5	6.5	32.5	2.7	11.5	2.5	3.5	24.5	8.5	0.9	1
1	1	2	43	6	35	2.6	11	1.5	2	23	8	0.8	1.08
1	1	2	40	6.2	33.5	2.3	10.8	1.7	2.2	21.8	8.4	0.9	0.92
1	1	2	40	6.2	32	2.5	10.5	2.2	3.2	24	8	0.9	0.84
1	1	2	43.5	6	35	2.6	11	1.5	2	23	8	0.8	1.1
1	1	2	41	7.6	37	2.5	11.5	1.8	3.1	24.5	9.6	0.3	1.4
1	1	2	43	7.6	39.1	2.6	12.2	2	3.3	26.4	9.7	0.3	1.45
1	1	2	46	8	40	2.6	12	1.5	3.4	27	9.7	0.1	1.5
1	1	2	40	7.1	37	2.6	12	2.2	3.5	25	9.6	0.8	1.2
1	1	2	41.5	8	37.5	2.8	12	2	3.2	25.2	9.8	0.3	1.4
1	1	2	43.5	8	39.5	2.9	12.5	2.1	3.6	27	10	0.5	1.5
1	1	2	46.2	8.2	40.1	2.6	12.1	1.6	3.5	27	9.7	0.2	1.55
1	1	2	39.5	7	37	2.6	12	2.2	3.5	25	9.6	0.8	1.15
1	1	2	40.5	7.2	37	2.6	12	2.2	3.5	25	9.6	0.8	1.2
1	1	2	42	8.5	38	2.4	12.5	2.2	3.5	25.5	10	0.4	1.4
1	1	2	42.5	7.2	39	2.7	12	2	3.2	26.2	9.5	0.4	1.35
1	1	2	46	8	39.9	2.5	11.9	1.5	3.4	27	9.5	0.1	1.5
1	1	2	40.5	7	37	2.2	11	1.5	2.8	23.8	9	0.5	1.25
1	1	2	42	7	38.5	2.4	11.8	1.8	3	26	9.2	0.2	1.3
1	1	2	45.5	7.8	39.7	2.4	11.8	1.4	3.2	26.5	9.4	0.1	1.45
1	1	2	39	7	36.5	2.4	11.5	2	3	24	9.5	0.7	1.1
1	1	2	45.8	8	39.9	2.5	11.4	1.5	3.4	27	9.5	0.1	1.5
1	1	2	39	7	37	2.6	12	2.2	3.5	25	9.6	0.8	1.1
1	1	2	41	7	37	2	11	1.5	2.8	23.8	9	0.5	1.22
1	1	2	41.5	7	38.5	2.4	11.8	1.8	3	26	9.2	0.2	1.3
1	1	2	45.7	7.8	39.7	2.4	11.7	1.4	3.2	26.5	9.4	0.1	1.4
1	1	2	44	7	39.1	2.5	11	2.8	3.2	24.6	12	1	1.6
1	1	2	44.1	6.2	37.4	2.4	12	2.4	3.6	24.5	11	0.4	1.5
1	1	2	40	6	36	2.6	10.6	1.5	3.4	24.3	9.1	0.1	1
1	1	2	44	6.2	37.5	2.4	12	2.5	3.7	25	11	0.4	1.5
1	1	2	41	7	36	2.6	9.5	1	3	24	8.5	0.2	1.45
1	1	2	39.5	7	37	2.4	10	1.8	3	22	8.5	0.3	1.2
1	1	2	42	7	36	2.7	12	3	3.3	27	9.5	1	1.2
1	1	2	42	6.5	37.6	2.5	10	2	2.6	22	8.5	1.6	0.95
1	1	2	40	7.2	37.5	2.4	10.5	2	3.2	22.5	8.5	0.3	1.25
1	1	2	44.5	7.2	39.5	2.6	11.2	3	3.2	25	12	1	1.65
1	1	2	41	6.5	36.5	2.8	11	1.6	3.5	24.5	9.2	0.2	1.2
1	1	2	45	6.5	38	2.5	12.2	2.6	3.8	25.5	11.1	0.4	1.5
1	1	2	41.5	7.2	36.5	2.6	10	1	3	24.5	8.5	0.2	1.4
1	1	2	42.5	7	36.5	2.7	12	3	3.3	27.5	9.5	1	1.3
1	1	2	42.5	7	38	2.5	10.5	2	2.8	22.5	8.5	1.6	1
1	1	2	43.9	7.1	39	2.4	11	2.9	3.1	24.5	12	1	1.6
1	1	2	40.2	6	36.2	2.7	10.5	1.4	3.3	24	9	0.1	1.1
1	1	2	41.2	7.1	36.2	2.6	9.8	1	3	24	8.5	0.2	1.4
1	1	2	39	7.1	37.4	2.4	10.2	1.8	3	21.8	8.5	0.3	1.2
1	1	2	42.2	6.8	37.5	2.6	10	2	2.6	22	8.5	1.6	0.9
1	1	2	40.2	6	36	2.6	10.6	1.5	3.4	24.3	9.1	0.2	1
1	1	2	39.5	5.8	35.8	2.4	10	1.3	3.2	23.7	8.8	0.2	1
1	1	2	43.5	6	37	2.3	11.8	2.3	3.5	24	11.1	0.4	1.4
1	1	2	40.5	6.8	35.7	2.6	9.4	1	3	23.5	8.5	0.2	1.35
1	1	2	39	6.9	36.8	2.4	9.5	1.5	2.9	21	8.5	0.3	1.1
1	1	2	41	7	35	2.7	12	3	3.3	26.2	9.5	1	1.1
1	1	2	41.5	6	37	2.5	11	1.5	2.5	21	8	1.5	0.8
1	1	2	43	7.1	39	2.4	11	2.9	3.1	24.5	11.2	1	1.6
1	1	2	43.5	6.9	38.5	2.3	10.8	2.6	3	24	10.9	1	1.55
1	1	2	44.5	7	39.1	2.5	11	2.8	3.2	24.6	11.6	1.1	1.6
1	1	2	40	6	36.2	2.7	10.5	1.4	3.3	24	9	0.1	1.1
1	1	2	43.9	6.2	37.5	2.4	12	2.5	3.7	25	11	0.5	1.5
1	2	2	42	7.5	36	2.9	11	3.5	3	23	9.4	2.9	1.3
1	2	2	42.5	7.6	36.5	2.9	11	3.5	3	23	9.5	2.9	1.35
1	2	2	41	7	35.5	2.9	11	3.5	3	22.5	9	2.9	1.25
1	2	2	41	7	35.5	2.9	11	3.5	3	22.5	9	2.9	1.2
1	2	2	41.5	7	35.5	2.8	10.5	3.3	2.9	22.5	9	0.8	1.2
1	2	2	41.6	7	35.5	2.8	10.5	3.3	2.8	22.5	9	0.7	1.2
1	2	1	45	8	37	3	12.3	8.5	3.6	23.5	11.5	5	1.5
1	2	1	45.5	8	37	2.6	11.5	3.5	3.5	25	12	0.6	1.55
1	2	1	45	7.8	38	2	11	6	3.5	26	12	1.9	1.6
1	2	1	46	8.5	38	3	12.5	8.6	3.6	24.2	11.5	5	1.5
1	2	1	45	7.5	38.3	2.3	11.4	3.2	3.1	24.8	11.5	3	1.65
1	2	1	46	8	37	2.6	12	4	4	25	12	0.7	1.6
1	2	1	45	7	36	2.4	11	4	3	24	12	0.5	1.4
1	2	1	46	8	38.5	2.4	11.5	5	4	26.5	12.5	4	1.8
1	2	1	45.5	8.2	37.5	2.9	12	8.6	3.6	24	11.5	5	1.5
1	2	1	46	7.5	36	2.5	12	3.6	3.1	25	12	0.6	1.6
1	2	1	44	7	38	2.2	11	3	3	25.5	12	2	1.7
1	2	1	44	7.8	36.5	2.8	11.8	8.1	3.3	20	11	4	1.45
1	2	1	43	8.2	37.5	2	11.5	5	3	23.7	9.7	1.4	1.3
1	2	1	42.8	8.2	37.5	2	11.5	5	3	23.7	9.7	1.4	1.3
1	2	1	47	9	39	2.4	11	7.7	3.2	23.4	10.4	4	1.6
1	2	1	43	8.2	37.5	2	11.5	5	3	23.8	9.7	1.4	1.35
1	2	1	47	9	39	2.4	11	7.8	3.1	23.4	10.4	4	1.6
1	2	1	46.5	8.5	38.5	2.2	10.5	7.5	3	23	10	3.2	1.5
1	2	1	42.5	8	36.5	2.2	12.2	6	3	24.5	9.5	3	1.4
1	2	1	43.5	8.6	37.5	3	12.5	7	4	25.5	10.5	3.5	1.5
1	2	1	47.5	9.2	39.5	2.8	11.5	8	4	24	11	4	1.65
1	2	1	43.5	8.5	38	2.5	12	5.5	3.5	24	10	1.5	1.4
1	2	1	43	8.4	37	2.5	12.6	6.6	3.5	25	10	3.5	1.45
1	2	1	43.5	8.4	37	2.5	12.6	6.6	3.5	25	10	3.5	1.5
1	2	1	41	6	34.5	2.4	11	3.2	2.5	21	9	0.8	0.9
1	2	1	42	6.7	35	2.4	11.5	3.6	2.8	22	9	0.8	1
1	2	1	43	7	36	2.5	12	3.7	2.9	23	9	0.8	1
1	2	1	42.5	6.5	35.2	2.4	11.5	3.5	2.7	22.5	9	0.8	1
1	2	2	39	7	33	2.5	11.2	2.6	2.8	25.4	10	0.5	1.25
1	2	2	41	6.8	35.5	2	10.5	2	3	23.6	10	0.3	1.45
1	2	2	42	6.5	34	2.3	10.5	1.9	3	23	8	0.9	1.2
1	2	2	40	7.1	33	2.5	11.5	2.6	2.8	25.5	10	0.5	1.3
1	2	2	42.2	7	35	2.3	11	2	3	23.5	8	1	1.25
1	2	2	41.6	6.2	33.5	2.2	10	1.5	2.8	22.5	7.5	0.7	1.1
1	2	2	42	7	35	2	11	2	3	24	10	0.3	1.5
1	2	2	42.5	6.3	33.5	2.3	10	1.9	3	22.5	8	0.8	1.15
1	2	2	38.7	6.5	32	2.5	11	2.6	2.8	25	10	0.5	1.15
1	2	2	40.5	6.5	35	2	10	2	3	23	10	0.3	1.4
1	2	2	40	6.5	35	2	10	2	3	23	10	0.3	1.4
1	2	2	38.5	6.5	32.5	2.4	11	2.4	2.5	25	9.5	0.4	1.1
1	2	2	41	6.8	35.5	2	10.5	2	3	23.6	10	0.4	1.45
1	2	2	40.5	6.5	35	2	10	1.9	2.8	23	9.5	0.2	1.38
1	2	2	38.5	6.5	32	2.5	11	2.6	2.8	25	10	0.5	1.15
1	2	2	42	6.2	33.5	2.2	10	1.5	2.8	22.5	7.5	0.7	1.1
1	2	2	39	7	33	2.5	11.2	2.6	2.8	25.4	10	0.6	1.25
1	2	2	40.8	6.5	35	2	10	1.9	2.7	23	9.5	0.3	1.35
1	2	1	47	8.5	43	2.9	13	5.4	3.2	26	10.5	1.6	1.5
1	2	1	49	8.4	42	2.5	12	6.1	3.5	26	12	2.3	1.7
1	2	1	45	8	39	2.1	11	6	3.8	25.4	10.5	2.4	1.45
1	2	1	46.5	8	42.5	2.5	12.5	5	3	25.5	10	1.4	1.3
1	2	1	48.5	8	41.5	2	11.5	6	3.1	25.5	11.5	2.2	1.5
1	2	1	44.5	7.5	38.5	2	10.5	6	3.5	25	10	2.2	1.4
1	2	1	46	8	39	2.1	11	6	3.8	25.4	10.5	2.4	1.4
1	2	1	47.5	9	43.5	3.2	13.5	6	3.8	26.5	11	1.8	1.6
1	2	1	49.5	8.8	42.5	2.9	12.5	7	3.9	26.5	12.5	2.5	1.75
1	2	1	48	8.5	38	2.6	12	7	3.6	26	12.1	4.1	1.7
1	2	1	45.5	8.5	39.5	2.5	11.5	7	4	26	11	2.6	1.5
1	2	1	47.2	8.5	43	2.9	13	5.4	3.5	26	10.5	1.6	1.55
1	2	1	49	8.4	42	2.5	12	6.2	3.5	26	12	2.3	1.75
1	2	1	48	8.5	38	2.6	12	7.2	3.6	26	12.1	4	1.65
1	2	1	47.5	8	37.5	2.4	11.5	7	3.2	25.5	11.6	4.2	1.5
1	2	1	48.5	9	38.5	3	12.5	8	3.8	26.5	12.5	4.1	1.75
1	2	2	38	6.2	37	2.4	10.5	2.4	2.9	25	9.6	0.2	1.3
1	2	2	38.5	7.1	32.5	2.2	10	3.1	2.9	24	9.2	1.5	1.3
1	2	2	38	5.4	37.2	2.4	9.8	2	2.8	22.4	9.5	1	1.1
1	2	2	38.5	7.4	36.5	2.4	10.5	2.9	3.1	27.5	10	0.4	1.5
1	2	2	36	5.8	31.5	2.1	10	1.8	3	20	6.3	0.2	0.8
1	2	2	41	7.5	36	2.4	12.5	3.7	3	26.5	10.1	1.3	1.35
1	2	2	39	6.1	34.5	2.3	10	1.4	2.9	22.4	9	0.8	1.35
1	2	2	37	6.5	33.5	2.2	8	2.4	2.5	23.5	8.7	0.4	1.15
1	2	2	40	6.7	34	2	9.5	4.2	2.9	22	8	2	1.2
1	2	2	37.5	6.2	37	2.4	10.5	2.4	2.9	25	9.6	0.2	1.25
1	2	2	38	7.1	32.5	2.2	10	3.1	2.9	24	9.2	1.5	1.25
1	2	2	41.3	7.5	36	2.4	12.5	3.7	3	26.5	10.1	1.4	1.35
1	2	2	37.5	5.4	37.2	2.4	9.8	2	2.8	22.4	9.5	1	1
1	2	2	38	7.4	36.5	2.4	10.5	2.9	3.1	27.5	10	0.4	1.45
1	2	2	35.5	5.8	31.5	2.1	10	1.8	3	20	6.3	0.2	0.75
1	2	2	40.5	7.5	36	2.4	12.5	3.7	3	26.5	10.1	1.3	1.3
1	2	2	38.5	6.1	34.5	2.3	10	1.4	2.9	22.4	9	0.8	1.3
1	2	2	36.5	6.5	33	2.2	8	2.4	2.5	23.5	8.7	0.4	1.1
1	2	2	39.5	6.7	34	2	9.5	4.2	2.9	22	8	2	1.1
1	2	2	37.5	6.7	34	2.2	10	3.8	2.9	23.8	10	2	1.45
1	2	2	40.6	7.5	36	2.4	12.5	3.7	3	26.5	10.1	1.3	1.3
1	2	2	40	6.1	34.5	2.3	10	1.4	2.9	22.4	9	0.8	1.32
1	2	2	38	6.7	34	2.2	10	3.8	2.9	23.8	10	2	1.5
1	2	2	37.5	6.5	33.5	2.2	8	2.4	2.5	23.5	8.7	0.4	1.1
1	2	2	40.2	6.7	34	2	9.5	4.2	2.9	22	8	2	1.22
1	2	2	38.4	6.7	34	2.2	10	3.8	2.9	23.8	10	2	1.45
1	2	2	37.6	6.2	37	2.4	10.5	2.4	2.9	25	9.6	0.2	1.2
1	2	2	38	6.2	37	2.4	10.5	2.4	2.9	25	9.6	0.2	1.24
1	2	2	40.1	6.7	34	2	9.5	4.2	2.9	22	8	2	1.2
1	2	2	38.3	6.7	34	2.2	10	3.8	2.9	23.8	10	2	1.5
1	2	2	37.2	6.5	33.5	2.2	8	2.4	2.5	23.5	8.7	0.5	1.15
1	2	2	38.1	5.4	37.2	2.4	9.8	2	2.8	22.4	9.5	1	1.1
1	2	2	38.6	7.4	36.5	2.4	10.5	2.9	3.1	27.5	10	0.5	1.5
1	2	2	36.2	5.8	31.5	2.1	10	1.8	3	20	6.3	0.3	0.8
1	2	2	39.4	6.1	34.5	2.3	10	1.4	2.9	22.4	9	0.7	1.35
1	2	1	42.5	7	32	2.4	11	3.5	3	25.8	10	0.5	1.3
1	2	1	42	7	34	2.6	12	3.5	3.1	24.4	10.5	2.5	1.45
1	2	1	43	6.8	38	2.5	11.5	2.9	3	24.7	10	2	1.5
1	2	1	42	6.8	33	2.4	10.5	2.6	2.8	22.5	8.5	0.8	1.2
1	2	1	43	7	32	2.4	11	3.5	3	25.8	10	0.5	1.35
1	2	1	42.5	7	34	2.6	12	3.5	3.1	24.4	10.5	2.5	1.5
1	2	1	43.5	6.8	38	2.5	11.5	2.9	3	24.7	10	2	1.55
1	2	1	42.5	6.8	33	2.4	10.5	2.6	3	22.5	8.5	0.8	1.25
1	2	1	42.4	7	34	2.6	12	3.5	3.1	24.4	10.5	2.4	1.5
1	2	2	39	6	30	2.5	10.5	3.2	3.2	24	9	1.5	1.1
1	2	2	38.5	6.2	37	2.4	10.5	2.4	2.9	25	9.6	0.2	1.25
1	2	2	39	7.1	32.5	2.2	10	3.1	2.9	24	9.2	1.5	1.3
1	2	2	38.2	5.4	37.2	2.4	9.8	2	2.8	22.4	9.5	1	1.1
1	2	2	39	7.4	36.5	2.4	10.5	2.9	3.1	27.5	10	0.4	1.5
1	2	2	36.4	5.8	31.5	2.1	10	1.8	3	20	6.3	0.2	0.8
1	2	2	40	7.5	36	2.4	12.5	3.7	3	26.5	10.1	1.3	1.3
1	2	2	38.5	6.1	34.5	2.3	10	1.4	2.9	22.4	9	0.8	1.3
1	2	2	36.5	6.5	33.5	2.2	8	2.4	2.5	23.5	8.7	0.4	1.15
1	2	2	39	6.7	34	2	9.5	4.2	2.9	22	8	2	1.2
1	2	2	37.5	6.7	34	2.2	10	3.8	2.9	23.8	10	2	1.5
1	2	2	42	7	32	2.4	11	3.5	3	25.8	10	0.5	1.3
1	2	2	41	7	34	2.6	12	3.5	3.1	24.4	10.5	2.5	1.4
1	2	2	39.2	7.1	32.5	2.2	10	3.1	2.9	24	9.2	1.5	1.3
1	2	2	42	6.8	38	2.5	11.5	2.9	3	24.7	10	2	1.5
1	2	2	41	6.8	33	2.4	10.5	2.6	3	22.5	8.5	0.8	1.2
1	2	2	38.5	6	30	2.5	10.5	3.2	3.2	24	9	1.5	1.1
1	2	2	40.2	7.5	36	2.4	12.5	3.7	3	26.5	10	1.3	1.3
1	2	2	36.5	5.8	31.5	2.1	10	1.8	3	20	6.3	0.3	0.8
1	2	2	36.5	6.5	33.5	2.2	8	2.4	2.5	23.5	8.7	0.4	1.1
1	2	2	38	6.7	34	2.2	10	3.8	2.9	23.8	10	2	1.5
1	2	2	38.6	6.7	34	2	9.5	4.2	2.9	22	8	1.8	1.2
1	2	2	37.8	6.7	34	2.2	10	3.8	2.8	23	10	1.9	1.5
1	2	2	39	6.8	34.2	2	9.5	4.2	2.9	22	8	2	1.2
1	2	2	38.4	5.4	37.2	2.4	9.8	2	2.8	22.4	9.5	1.1	1.1
1	2	2	39.1	7.4	36.5	2.4	10.5	2.9	3.1	27.5	10	0.5	1.5
1	2	2	40.5	7.5	36	2.4	12.5	3.7	3	26.5	10.1	1.4	1.32
1	2	2	36	5.4	29	2.2	9	2.3	2.8	22.5	8	0.5	1
1	2	2	39	5.5	31	2.2	10	3	2.8	23.5	7.6	1.4	1.2
1	2	2	38.5	6	33.5	2.5	9	1.5	3	25.6	9	0.3	0.96
1	2	2	41	6	33	2.5	10	2.5	2.6	23	8.2	1.5	0.9
1	2	2	45.5	7.6	39	2.2	11.8	2.2	3.5	25	11	0.8	1.7
1	2	2	42	6.2	33.5	2.5	10	2.5	2.6	23	8.5	1.5	0.95
1	2	2	37	6.1	30	2.2	11	2.4	3	21.4	5.5	0.3	0.95
1	2	2	36.2	5.5	30	2.2	9	2.5	2.8	23	8	0.5	1.1
1	2	2	39.5	6	32	2.2	10	3	2.8	24	7.6	1.4	1.2
1	2	2	39	6.5	34	2.5	9	1.5	3	21	9	0.3	1
1	2	2	41	6	32	2.5	10	2.5	2.6	22	8	1.5	0.85
1	2	2	46	7.8	39.5	2.2	12	2.2	3.5	25	11	0.8	1.75
1	2	2	37.5	6.5	31	2.2	11	2.4	3	21.5	6	0.3	1
1	2	2	36.5	5	29	2.2	9	2.3	2.8	22	8	0.5	0.95
1	2	2	39	5.2	30.5	2.2	10	3	2.8	23	7	1.4	1.1
1	2	2	38.3	5.8	33	2.5	9	1.5	3	20	9	0.3	0.95
1	2	2	40.5	5.8	32.5	2.4	9.5	2.3	2.6	22.5	8	1.4	0.88
1	2	2	45.3	7.5	38.5	2.2	11.5	2.2	3.5	24.5	11	0.8	1.6
1	2	2	36.5	6	30	2.2	11	2.4	3	21	5	0.3	0.9
1	2	2	35.4	5	30.5	2.1	9.5	2.8	2.6	23	7	1.2	1.15
1	2	2	38	5.5	33	2.4	8.5	1.3	2.8	25	8.5	0.2	0.94
1	2	2	45	7.2	38.5	2.1	11.5	2.1	3.2	24.5	10.5	0.7	1.65
1	2	2	36.5	6	29.5	2.1	10.5	2.2	2.9	21	5	0.2	0.85
1	2	2	38.2	5.8	33	2.5	9	1.5	3	20	9	0.3	0.95
1	2	2	40	6	32	2.5	10	2.5	2.6	22	8	1.5	0.8
1	2	2	41	6	33	2.5	10	2.5	2.6	23	8.2	1.4	0.9
1	2	2	35.6	5	28.5	2.1	9.5	2	2.6	22	8	0.4	1
1	2	2	45	7.5	38.5	2.2	11.5	2.2	3.4	24.5	11	0.8	1.6
1	2	2	36.5	6	30	2.2	11	2.4	3	21	5	0.3	0.85
1	2	2	35.8	5	28.5	2.1	9.5	2	2.6	22	8	0.4	1
1	2	2	45.2	7.2	38.5	2.1	11.5	2.1	3.3	24.5	10.5	0.6	1.6
1	2	2	36.6	6	29.5	2.1	10.5	2.2	2.7	21	5	0.3	0.85
1	2	2	39.1	5.2	30.5	2.2	10	3	2.9	23	7	1.5	1.15
1	2	2	38.3	5.8	33	2.5	9	1.5	3.1	20	9	0.2	0.9
1	2	2	39.5	5.5	31	2.2	10	3	2.8	23.5	7.6	1.5	1.2
1	2	2	38	6	33.5	2.5	9	1.5	3	25.6	9	0.4	0.96
1	2	2	45.5	7.6	39	2.2	11.8	2.2	3.4	25	11	0.9	1.7
1	2	2	41	6.6	33.5	2.5	8.5	3.4	2.9	23.6	9.6	1.3	1.2
1	2	2	42.1	7	38.8	2	10	2.5	2.8	22	9.5	1.1	1.35
1	2	2	41	6.4	33.2	2.7	10.6	1.4	3	21.6	8	0.3	1.05
1	2	2	42	7	38.8	2	10	2.5	2.8	22	9.5	1	1.35
1	2	2	41.2	6.4	33.2	2.7	10.6	1.4	3	21.6	8	0.3	1.1
1	2	2	38.2	6.8	34.5	2.2	11	2.2	2.7	21.9	7.8	0.9	0.95
1	2	2	41	6.3	32.5	2.5	10.5	0	2.9	20	7.2	0	0.9
1	2	2	40.5	6.4	33.2	2.7	10.6	1.4	3	21.6	8	0.3	1
1	2	2	41.5	7	38.8	2	10	2.5	2.8	22	9.5	1	1.3
1	2	2	40.5	6.6	33.5	2.5	8.5	3.4	2.9	23.6	9.6	1.3	1.15
1	2	2	38	6.8	34.5	2.2	11	2.2	2.7	21.9	7.8	0.9	0.9
1	2	2	40.5	6.3	32.5	2.5	10.5	0.1	2.9	20	7.2	0.2	0.85
1	2	2	41.8	7	38.8	2	10	2.5	2.8	22	9.5	1	1.3
1	2	2	40.9	6.6	33.5	2.5	8.5	3.4	2.9	23.6	9.6	1.3	1.2
1	2	2	38	6.8	34.5	2.2	11	2.2	2.7	21	7.8	0.9	0.84
1	2	2	40.5	6.3	32.5	2.5	11	0.1	2.9	20	7.2	0.2	0.91
1	2	2	40.8	6.6	33.5	2.5	8.5	3.4	2.9	23.6	9.6	1.3	1.2
1	2	2	38	6.8	34.5	2.2	11	2.2	2.7	21.9	7.8	0.9	0.96
1	2	2	41	6.3	32.5	2.5	10.5	0	2.9	20	7.2	0	0.85
1	2	2	41.2	6.4	33.2	2.7	10.6	1.4	3	21.6	8	0.4	1.05
1	2	1	41	7.5	33	2.2	10.5	1.6	2.9	23	8.4	0.2	1.3
1	2	1	41.5	7.5	33	2.2	10.5	1.6	3	23	8.4	0.2	1.35
1	2	1	44	7.2	35	2.4	11	2.8	3.3	25	9	1.1	1.7
1	2	1	44.5	7.8	38	2.4	9.5	1.8	3	23.6	9.4	0.1	1.5
1	2	1	43.5	7.2	34.5	2.4	11	2.8	3	25	9	1	1.7
1	2	1	45	7.8	38	2.4	9.5	1.8	3.2	23.5	9.4	0.3	1.45
1	2	1	41.5	5.6	32	2.4	10.4	1.5	3	22.6	9.4	1	1.25
1	2	1	45	7.8	38	2.4	9.5	1.8	3.1	23.6	9.4	0.1	1.5
1	2	1	44	7.2	34.8	2.4	11	2.8	3	25	9	1	1.75
1	2	1	40	5.6	32	2.4	10.4	1.5	2.8	22.6	9.4	1	1.2
1	2	2	43	7.2	34.5	2.4	11	2.8	3	25	9	1	1.7
1	2	2	40	6.4	33.2	2.7	10.6	1.4	3	21.6	8	0.3	1
1	2	2	39.5	5.6	32	2.4	10.4	1.5	3	22.6	9.4	1	1.2
1	2	2	41	7	38.8	2	10.2	2.5	2.8	22	9.5	1	1.3
1	2	2	40	6.6	33.5	2.5	8.5	3.4	2.9	23.6	9.6	1.3	1.2
1	2	2	38	6.8	34.5	2.2	11	2.2	2.7	21.9	7.8	0.9	0.9
1	2	2	40	6.3	32.5	2.5	10.5	0	2.9	20	7.2	0	0.85
1	2	2	40	7.5	33	2.2	10.5	1.6	3	23	8.4	0.2	1.3
1	2	2	39.8	6.4	33.2	2.7	10.6	1.4	3	21.6	8	0.3	1
1	2	2	44	7.8	38	2.4	9.5	1.8	3	23.6	9.4	0.1	1.4
1	2	2	41	7	38.8	2	10	2.5	2.8	22	9.5	1	1.3
1	2	2	41.3	7	38.8	2	10	2.5	2.8	22	9.5	0.9	1.3
1	2	2	40.2	6.3	32.5	2.5	10.5	0	3	20	7.2	0	0.8
1	2	2	40	7.5	33	2.2	10.5	1.6	3	23	8.4	0.3	1.35
1	2	2	38.1	6.8	34.5	2.2	11	2.2	2.7	21.9	7.8	0.8	0.9
1	2	2	40.2	6.4	33.2	2.7	10.6	1.4	3	21.6	8	0.4	1
2	3	1	49	9	40.5	2.9	12	4.1	4	30	12.8	2.1	1.8
2	3	1	52	9.7	48	3	12	6	4.1	29	13.2	2	2.1
2	3	1	48.5	8.5	40	2.9	12	4.1	4	29.5	12.8	2.1	1.75
2	3	1	50	9.2	47	3	12	6	4.1	29	13.2	2	2.05
2	3	1	48.2	8.5	40	2.9	12	4.1	4	29.5	12.7	2	1.7
2	3	1	49.5	9.2	41	2.9	12	4.1	4	30	12.8	2.1	1.85
2	3	1	51	9.5	48	3	12	6	4.2	29	13.1	2	2.15
2	3	1	54	8.5	46	2.5	12	6	4	26.5	12.6	2	2
2	3	1	50.5	8	46	2.4	11.5	5.1	4	26	12.1	2.1	1.82
2	3	1	51	8	44	2.4	11.5	5.2	4	26	12.1	2.1	1.8
2	3	1	51.4	8.4	45.5	2.5	12	5.2	4.1	27	12.3	2	1.9
2	3	1	51	8.4	45	2.5	12	5.3	4	27	12	2	1.85
2	3	1	39.5	7.9	37	2.5	11.6	4.5	3.2	24.5	10.1	2.1	1.2
2	3	1	48	7.2	40	3	10.5	4.5	3.6	27	10.7	1.2	1.5
2	3	1	47	8.2	40	2.8	12.5	4	3.5	26	11	1.4	1.6
2	3	1	47.5	8.5	40.5	2.8	12.5	4	3.5	26	11	1.4	1.65
2	3	1	50.5	9.7	40	2.6	12.1	3.9	4	28.5	11	0.5	2
2	3	1	46	7.2	37.8	2.7	12	3.4	3.3	23.8	9.8	1	1.4
2	3	1	39	7.5	36.5	2.5	11.5	4.5	3.2	24	10.1	2.1	1.15
2	3	1	51	9.4	40	2.6	12.2	3.9	4	28.5	11	0.6	2.05
2	3	1	46.5	8	39.5	2.8	12.5	4	3.5	25.5	11	1.4	1.55
2	3	1	46.8	8	39.5	2.8	12.5	4	3.5	25.5	11	1.3	1.6
2	3	1	50	9.2	39.5	2.6	12	3.9	4	28	11	0.5	1.9
2	3	1	45.5	7	37.5	2.7	12	3.4	3.3	23.5	9.8	1	1.35
2	3	1	40	8	37.5	2.5	11.7	4.5	3.2	24.5	10.1	2.1	1.25
2	3	1	48.5	7.5	40.5	3	10.5	4.5	3.6	27	10.7	1.2	1.55
2	3	1	47.5	7	39.5	3	10.5	4.5	3.6	26.5	10.7	1.2	1.45
2	3	1	51	9.5	40.5	2.6	12.4	3.9	4	28.5	11	0.5	1.85
2	3	1	46.5	7.5	38	2.7	12	3.4	3.3	23.8	9.8	1.1	1.45
2	3	1	47.6	7	39.5	3	10.5	4.5	3.6	26.5	10.7	1.3	1.5
2	3	1	46.4	7.2	37.8	2.7	12	3.4	3.3	23.8	9.8	1.1	1.45
2	3	1	39.2	7.5	36.5	2.5	11.5	4.5	3.2	24	10.1	2	1.2
2	3	2	43.5	6.2	34.5	2.4	11	3.9	3.3	27	11	1.6	1.45
2	3	2	38	5.9	32.8	2.4	8.5	2.5	3	23.7	9.6	0.4	1.3
2	3	2	45	7.5	39	2	11	2.7	3.2	25	9.1	0.3	1.45
2	3	2	42	7	33	2.4	9	2	3.5	25.6	8.7	0.2	1.25
2	3	2	43	6.2	34.5	2.4	11	3.8	3.3	27	11	1.6	1.4
2	3	2	37.5	5.9	32.9	2.4	8.5	2.5	3	23.7	9.6	0.4	1.25
2	3	2	44.5	7.5	39	2	11	2.7	3.2	25	9.1	0.3	1.4
2	3	2	41.5	7	33	2.4	9	2	3.5	25.6	8.7	0.2	1.2
2	3	2	43.2	6.2	34.5	2.4	11	4	3.3	27	11	1.6	1.5
2	3	2	38.5	5.9	33	2.4	8.5	2.5	3	23.7	9.6	0.4	1.35
2	3	2	45.1	7.5	39	2	11	2.7	3.2	25	9.1	0.3	1.5
2	3	2	42.2	7	33	2.4	9	2	3.5	25.6	8.7	0.2	1.3
2	3	2	43.5	6.2	34.5	2.4	11	4	3.3	27	11	1.5	1.45
2	3	2	38	5.9	33	2.4	8.5	2.5	3	23.7	9.6	0.5	1.3
2	3	2	45	7.5	39	2	11	2.7	3.2	25	9.1	0.4	1.45
2	3	2	42	7	33	2.4	9	2	3.5	25.6	8.7	0.3	1.25
2	3	2	41.5	7	33	2.4	9	2	3.5	25.6	8.6	0.3	1.2
2	3	2	42.3	7	33	2.4	9	2	3.5	25.8	8.7	0.3	1.25
2	3	2	38.2	5.9	32.6	2.4	8.5	2.5	3	23.7	9.6	0.5	1.3
2	3	2	45.1	7.5	39	2	11	2.7	3.2	25	9.1	0.4	1.45
2	3	1	47	7	38	2.6	11	3.9	4	28	11	0.5	1.7
2	3	1	43	7	36	2.7	12	3.4	3.3	23	9.8	1	1.4
2	3	1	45	6.5	37.5	2.5	10.5	2.8	3.6	27.5	10.5	0.7	1.65
2	3	1	41	6.5	35.5	2.6	11.5	3	3.1	22.5	10	1.2	1.35
2	3	1	47.3	7	38	2.6	11	3.9	4	28	11	0.6	1.65
2	3	1	44.1	7	36	2.7	12	3.4	3.3	23	9.8	1	1.35
2	3	2	38	6.5	34.5	2	9.5	3	3.5	22	9.5	1.5	1.05
2	3	2	44.5	6.9	32	2.4	11	2.4	3.3	25.3	10.5	0.8	1.1
2	3	2	42	6.6	36	2.3	12.4	1.6	3.6	26.4	10	0.6	1.2
2	3	2	41	6.2	35.5	2.5	11.6	3	3	26.3	9.2	1.3	1.55
2	3	2	44	6.5	31.5	2.4	10.5	2.4	3.3	25	10.5	0.6	1
2	3	2	37.5	6	34	2	9	3	3.5	21.5	9.5	1.5	1
2	3	2	44	6.5	31.7	2.4	10.5	2.4	3.3	25	10.5	0.8	1.05
2	3	2	41.5	6.2	35.5	2.3	12	1.6	3.6	26	10	0.6	1.15
2	3	2	38.5	7	35	2	9.5	3	3.5	22	9.5	1.4	1.1
2	3	2	40.5	6	35	2.5	11.1	3	3	25.5	9.2	1.3	1.5
2	3	2	38.5	7	35	2	9.5	3	3.5	22	9.5	1.5	1.1
2	3	2	45	7.2	32.5	2.4	11	2.4	3.3	25.3	10.5	0.8	1.14
2	3	2	42.5	7	36.5	2.3	12.4	1.6	3.6	26.4	10	0.6	1.25
2	3	2	41.5	6.5	36	2.5	11.6	3	3	26.3	9.2	1.4	1.6
2	3	2	42	6.6	36	2.3	12.4	1.6	3.6	26.4	10	0.7	1.2
2	3	2	41	6.2	35.5	2.5	11.6	3	3	26.3	9.2	1.2	1.55
2	3	2	40.4	6	35	2.5	11	3	3	25	9.2	1.3	1.5
2	3	2	44	6.5	31	2.4	10.5	2.4	3.3	25	10.5	0.7	1
2	3	2	41.5	6.2	35.5	2.3	12	1.6	3.6	26	10	0.7	1.1
2	3	2	40.5	6	35	2.5	11	3	3	25.2	9.2	1.2	1.5
2	3	2	44	6.5	31	2.4	10.5	2.4	3.3	25	10.5	0.8	1.2
2	3	2	41.6	6.2	35.5	2.3	12	1.6	3.6	26	10	0.7	1.15
2	3	2	40.4	6	35	2.5	11.2	3	3	25.9	9.2	1.2	1.5
2	3	2	42.5	7	36.5	2.3	12.4	1.6	3.6	26.5	10	0.5	1.25
2	3	2	37.5	6	34	2	9	3	3.5	21.5	9.5	1.4	1
2	3	2	45.2	7.2	32.5	2.4	11	2.4	3.3	25.3	10.5	0.9	1.14
2	3	2	42.3	7	36.5	2.3	12.4	1.6	3.6	26.4	10	0.7	1.25
2	3	2	41	6.5	36	2.5	11.6	3	3	26.3	9.2	1.5	1.6
2	3	2	37.5	6	34	2	9	3	3.5	21.5	9.5	1.3	1
2	3	2	44.1	6.5	31.5	2.4	10.5	2.4	3.3	25	10.5	0.7	1.05
2	3	1	44	7	36	2.7	12	3	3	23	10	1.3	1.4
2	3	1	48	7.5	38.2	2.6	11.5	3.9	4	28.5	11	0.6	1.7
2	3	1	45	7.5	36.4	2.7	12.5	3.4	3	23.5	9.8	1.1	1.4
2	3	1	46	7.2	36.5	2.7	12	3	3.2	23.4	10.5	1.1	1.45
2	3	1	48.5	7.5	38.5	2.6	11.5	3.9	4	28.5	11	0.6	1.72
2	3	2	41.2	7	30	2.5	11	3	3	24.6	10	1.8	1.4
2	3	2	45.5	7.4	36.5	3	10	2.6	3.1	27.2	10.5	0.5	1.6
2	3	2	42.6	7.2	34	2.2	9	3.2	3	26	11	0.7	1.5
2	3	2	43.5	7.4	34.5	2.1	9	3.2	3	25.5	11	0.6	1.5
2	3	2	46	7.6	36.5	3	10	2.6	3.1	28	10.5	0.8	1.6
2	3	2	41	6.9	29.9	2.5	11	3	3	24.2	10	1.8	1.35
2	3	2	45.9	7.1	37.9	2.2	11.5	3	3.5	27.5	10.5	0.5	1.9
2	3	2	43.2	7.3	34.3	2.1	9	3.2	3	25.3	11	0.6	1.45
2	3	2	45.8	7.4	36.4	3	10	2.6	3.1	27.2	10.5	0.7	1.55
2	3	2	41.8	6.9	31.9	2.5	10.5	2.9	3	23.7	9	1.5	1.2
2	3	2	42.9	7	34	2	9	3.2	3	25	11	0.5	1.35
2	3	2	40.9	6.8	29.8	2.5	11	3	3	24	10	1.8	1.3
2	3	2	41	6.6	33	2	10.5	2.5	2.9	23.5	8.7	0.2	1.2
2	3	2	43	7.2	34.3	2.1	9	3.2	3	25	11	0.6	1.4
2	3	2	45.9	7.3	36.3	3	10	2.6	3.2	27	10.5	0.7	1.5
2	3	2	41.9	6.8	32.8	2.5	10.5	2.9	3	23.5	9	1.5	1.15
2	3	2	42.6	7.2	34.2	2.2	9	3.2	3	26	11	0.5	1.55
2	3	2	46	7.5	36.5	3	10	2.6	3.1	27.4	10.5	0.7	1.6
2	3	2	41.5	7.1	30.2	2.5	11	3	3	25	10	1.8	1.45
2	3	2	46.2	7.6	36.6	3	10	2.6	3.3	27.6	10.5	0.7	1.6
2	3	2	42.3	7.1	32.2	2.5	10.5	2.9	3	24	9	1.5	1.25
2	3	2	41.4	6.7	33.2	2	10.5	2.5	2.9	24	8.7	0.2	1.25
2	3	2	42.1	7	32	2.5	10.5	2.9	3	23.8	9	1.4	1.2
2	3	2	46.3	7.4	38.5	2.2	11.5	3	3.5	28	10.5	0.5	1.85
2	3	2	43.8	7.6	34.8	2.1	9	3.2	3	26	11	0.6	1.55
2	3	2	42.5	7.3	32.6	2.5	10.5	2.9	3	24.2	9	1.5	1.3
2	3	2	45	7.8	36	2.1	9	3.2	3	26.5	11	0.6	1.65
2	3	2	46	7.2	38	2.2	11.5	3	3.5	27.8	10.5	0.5	2
2	3	2	43	7.2	34	2.1	9	3.2	3	25	11	0.8	1.4
2	3	2	42	7	32	2.5	10.5	2.9	3	23.9	9	1.5	1.2
2	3	2	41.5	7.1	30	2.5	11	3	3	25	10	1.5	1.4
2	3	2	46	7.6	36.5	3	10	2.6	3.1	27.6	10.5	0.6	1.6
2	3	2	42	7.1	32	2.5	10.5	2.9	3	24	9	1.4	1.3
2	3	2	46.5	7.4	38.5	2.2	11.5	3	3.5	28.2	10.5	0.4	2.05
2	3	2	46	7.1	38	2.2	11.5	3	3.5	27.5	10.5	0.6	1.9
2	3	2	43	7.3	34	2.1	9	3.2	3	25.3	11	0.7	1.42
2	3	2	40.5	6.2	33.5	2.5	11	2.3	2.8	22	9	0.8	1.05
2	3	2	41	6.2	33.5	2.5	11	2.3	2.8	22.5	9	0.8	1.1
2	3	2	40	6.5	30	2.5	9.5	1.8	2.7	22	8.5	0.2	0.9
2	3	2	43.5	6	33	2	11.4	2	3.5	25.5	9	0.3	1.25
2	3	2	40.1	6.2	33.5	2.5	11	2.3	2.8	22	9	0.7	1
2	3	2	39.5	6.5	30	2.5	9.5	1.8	2.7	22	8.5	0.2	0.85
2	3	2	44.2	6	33	2	11.4	2	3.5	25.5	9	0.3	1.35
2	3	2	40	6.2	33.5	2.5	11	2.3	2.8	22.3	9	0.8	1
2	3	2	40.4	6.5	30	2.5	9.5	1.8	2.7	22	8.5	0.2	1
2	3	2	40	6.5	30	2.5	9.5	1.8	2.7	22	8.5	0.3	0.9
2	3	2	43.6	6	33	2	11.4	2	3.5	25.5	9	0.4	1.25
2	3	2	43.5	6	33	2	11.4	2	3.5	25.5	9	0.4	1.25
2	3	2	40	6.2	33.5	2.5	11	2.3	2.8	22	9	0.7	1
2	3	2	40.3	6.5	30	2.5	9.5	1.8	2.7	22	8.5	0.3	0.9
2	3	2	46.2	7	34.5	2.7	11	2.2	3.6	26	9.6	1	1.3
2	3	2	38	5.7	29.5	2	10.5	1.7	3	20	8.5	0.1	0.8
2	3	2	46.5	7.5	35	2.7	11	2.2	3.6	26	9.6	1.2	1.35
2	3	2	47.5	7	37	2	10.6	2	3.2	22.4	10	1.5	1.15
2	3	2	46	6.5	34	2.7	10.5	2.2	3.6	25.5	9.6	1	1.25
2	3	2	37.5	5.5	29	2	10	1.7	3	19.5	8.5	0.1	0.75
2	3	2	47	6.5	36.5	2	10.1	2	3.2	22	10	1.5	1.1
2	3	2	46.5	7.5	35	2.7	11	2.2	3.6	26	9.6	1	1.35
2	3	2	38.5	6	30	2	10.5	1.7	3	20	8.5	0.1	0.85
2	3	2	47	6.5	36.5	2	10	2	3.2	22	10	1.3	1.1
2	3	2	48	7.5	37.5	2	10.6	2	3.2	22.4	10	1.5	1.2
2	3	2	47.5	7	37	2	10.6	2	3.2	22.4	10	1.4	1.15
2	3	2	46	6.5	34	2.7	10.5	2.2	3.6	25.5	9.6	0.9	1.25
2	3	2	37.5	5.5	29	2	10	1.7	3	19.5	8.5	0.2	0.75
2	3	2	47	6.5	36.5	2	10.1	2	3.2	22	10	1.4	1.1
2	3	2	47.3	6.5	36.5	2	10.1	2	3.2	22	10	1.4	1.1
2	3	2	48	7.5	37.5	2	10.6	2	3.2	22.5	10	1.4	1.2
2	3	2	46.3	7.5	35	2.7	11	2.2	3.6	26	9.6	1.1	1.35
2	3	2	38.2	6	30	2	10.5	1.7	3	20	8.5	0.2	0.8
2	3	2	48.1	7.5	37.5	2	10.6	2	3.2	22.4	10	1.4	1.2
2	3	2	47.5	6.5	36.5	2	10	2	3.2	22	10	1.3	1.1
2	3	2	40.7	6.5	32.8	2	10.5	2.5	2.9	23.2	8.7	0.2	1.2
2	3	2	46	7	37.8	2.2	11.5	3	3.5	27	10.5	0.5	1.8
2	3	2	40.8	6.4	32.7	2	10.5	2.5	2.9	23	8.7	0.2	1.1
2	3	2	46.1	7.3	38.2	2.2	11.5	3	3.5	28	10.5	0.5	2.05
2	3	2	43.6	7.5	34.5	2.1	9	3.2	3	26	11	0.6	1.52
2	3	2	41.8	7.2	30.5	2.5	11	3	3	25.2	10	1.8	1.5
2	3	2	46.4	7.8	36.9	3	10	2.6	3.1	28	10.5	0.7	1.65
2	3	2	41.5	6.8	33.5	2	10.5	2.5	2.9	24	8.7	0.2	1.25
2	3	2	41	6.5	32.5	2	10.5	2.5	2.9	23	9	0.4	1.15
2	3	2	41.5	7.2	30.5	2.3	11	3	3	25.2	10	1.5	1.5
2	4	1	45.5	8	38	1.5	11.5	6.6	4	28.5	12.5	2	1.6
2	4	1	45.9	8	38.2	1.9	11.8	7.2	4.2	28.6	12.6	2.1	1.65
2	4	1	46.2	8.5	39	2.2	12.3	7.5	4.6	29	13.2	2.4	1.65
2	4	1	46	8.2	38.5	2	12	7.2	4.5	29	13	2.3	1.6
2	4	2	37	6.5	33.2	2	9	2	3	24	10	0.2	1
2	4	2	37.3	6.6	33.4	2	9	2	3.1	24	10	0.3	1
2	4	2	37.5	6.8	33.5	2	9	2	3	24.3	10	0.2	1.15
2	4	2	37.8	6.4	33	2	9	2	3	24	10	0.2	0.98
2	4	2	37	6.5	33.2	2	9	2	3	24	10	0.1	1
2	4	2	37	6.2	33	1.8	8.8	1.9	2.8	23.5	9.7	0.4	1
2	4	2	38	6.5	33.4	2	9	2	3	24	10	0.1	1.1
2	4	2	37	6.8	33.5	2	9	2	3	24	10	0.3	1.2
2	4	1	46	7.9	37.5	2.7	11	7.9	3.9	25	12.3	3.9	1.4
2	4	1	45	7.8	37.4	2.7	10.8	7.8	3.9	25	12.3	4	1.35
2	4	1	47	8	37.7	2.7	11.2	8	3.9	25	12.3	4.1	1.45
2	4	1	46.5	7.9	37.5	2.6	11	7.8	3.9	25	12.3	4.1	1.42
2	4	1	45.5	7.9	37.5	2.7	11	7.9	3.9	25	12.3	4	1.38
2	4	1	49.5	7.4	35	2.8	12.1	7.2	3.6	25	12	3.3	1.4
2	4	1	45	8.5	39.4	2.7	10	6.2	3.6	26.5	12.6	2.3	1.3
2	4	1	44.8	8.8	37.8	2.9	12	6.5	3	26.2	10	1.4	1.45
2	4	1	49.7	7.6	35.2	2.8	12	7.2	3.6	25.2	12	3.2	1.45
2	4	1	45	8.9	38	2.9	12	6.5	3	26.6	10	1.5	1.5
2	4	1	49	7	34.8	2.8	12	7.1	3.6	24.5	12	3	1.38
2	4	1	44.8	8.3	39.1	2.7	10	6.2	3.5	26.2	11.9	2.1	1.25
2	4	1	44.5	8	39	2.7	9.9	6.2	3.6	26	12	2.2	1.32
2	4	1	50	7.8	35.5	2.8	12.5	7	3.6	25.5	12	3.6	1.5
2	4	1	45.5	8.8	40	2.7	10	6.2	3.6	27	12.2	2.4	1.4
2	4	1	45.5	9.1	38.5	2.9	12	6.5	3	27	10	1.5	1.6
2	4	1	44.5	8.5	37.6	2.9	11.8	6.5	3	26.2	10	1.3	1.45
2	4	1	49.3	7.2	34.9	2.8	11.9	7	3.5	24.8	12	3	1.35
2	4	1	45.3	8.6	39.5	2.7	10	6.2	3.6	26.8	12	2.2	1.35
2	4	1	45.2	9	38.3	2.9	12	6.5	3	26.8	10	1.4	1.55
2	4	1	44	7.4	37	2.5	10.5	5	3.4	25	10.5	1.5	1.2
2	4	1	46.5	8.5	39	2.5	12.5	8	4.8	29.1	13.1	2.5	1.7
2	4	1	44.5	7.8	37.5	2.8	11	5.5	3.8	25.5	11	1.6	1.25
2	4	1	44.3	7.5	37.2	2.6	10.8	5.2	3.5	25.3	10.4	1.4	1.22
2	4	1	43.5	7	36.5	2.2	10	4.5	3	24.5	10	1.35	1.1
2	4	1	43.8	7.2	36.9	2.4	10.2	4.8	3.2	24.8	10.3	1.4	1.15
2	4	2	39	6.5	35.8	2.6	10	2.5	3.2	26.2	9.5	0.9	1.2
2	4	2	44	6.5	31	2.4	11	3	3.8	26	11	1.5	1.2
2	4	2	40	6.6	33	2.1	10	1.5	3.5	24	9.3	0.3	1
2	4	2	43	6.4	36	2.5	13	1.9	3.3	26.5	11	0.5	1.6
2	4	2	36.5	6	31.5	2.8	10	2.2	2.5	23	8.2	0.6	0.95
2	4	2	41.8	6.7	32.3	2.2	11	2.5	4	26.5	9.8	1	1.2
2	4	2	39.1	6.6	35.9	2.6	10	2.5	3.3	26.2	9.5	0.8	1.22
2	4	2	42.4	6.9	32.6	2.2	11	2.5	4.1	26.5	9.8	1.1	1.26
2	4	2	44.1	6.6	31.1	2.4	11	3	3.9	26	11	1.6	1.22
2	4	2	43.2	6.5	36.1	2.5	13	1.9	3.4	26.5	11	0.6	1.62
2	4	2	36.8	6.1	31.6	2.8	10	2.2	2.6	23	8.2	0.7	0.98
2	4	2	39.5	6.8	36.1	2.6	10	2.5	3.2	26.5	9.5	0.9	1.25
2	4	2	36	5.8	31.5	2.6	9.8	2	2.3	23	8	0.5	1
2	4	2	44.5	6.8	31.3	2.4	11	3	3.8	26.3	11	1.5	1.25
2	4	2	43.5	6.7	36.3	2.5	13	1.9	3.3	26.8	11	0.5	1.65
2	4	2	37	6.3	31.8	2.8	10	2.2	2.5	23.3	8.2	0.6	1
2	4	2	38.8	6.4	35.7	2.6	10	2.5	3.2	26.2	9.5	0.9	1.15
2	4	2	44	6.5	31	2.4	11	3	3.8	26	11	1.3	1.2
2	4	2	43.9	6.4	30.9	2.4	11	3	3.8	26	11	1.5	1.15
2	4	2	42.9	6.3	35.8	2.5	13	1.9	3.3	26.5	11	0.5	1.55
2	4	2	36.3	5.9	31.4	2.8	10	2.2	2.5	23	8.2	0.6	0.9
2	4	2	38.5	6.5	35.8	2.6	10	2.5	3.2	26.2	9.5	0.8	1.2
2	4	2	41.5	6.8	32.5	2.2	10.5	2.5	4	26.5	9.8	0.9	1.25
2	4	2	44	6.5	31	2.4	11	3	3.8	26	11	1.4	1.2
2	4	2	43	6.4	36	2.5	13	1.9	3.3	26.5	11	0.4	1.6
2	4	2	36.5	6	31.5	2.8	10	2.2	2.5	23	8.2	0.5	0.95
2	4	2	43.5	6.7	36.5	2.7	13.2	2.2	3.7	27	11.5	0.7	1.65
2	4	2	36	5.8	31.2	2.6	9.8	2	2.3	22.5	8	0.5	0.8
2	4	2	39.5	6.8	36.5	2.8	10.2	2.7	3.5	26.5	10	1	1.3
2	4	2	42	6.5	32	2.1	10.5	2	4	26	9.5	1	1.2
2	4	2	44.5	6.8	31.5	2.8	11.5	3.2	4.2	26.5	11.5	2	1.25
2	4	2	42.5	6	35.5	2.3	12.5	1.6	3.2	26	10.5	0.4	1.6
2	4	2	37	6.1	31.6	2.8	10	2.2	2.6	22.5	8.2	0.8	1
2	4	2	39	6.8	36.1	2.6	10	2.5	3.2	26	9.5	0.9	1.2
2	4	2	41	6.8	32.5	2.2	10.5	2.5	4	27	9.8	0.9	1.3
2	4	2	45	6.8	31.3	2.4	11	3	3.8	26	11	1.5	1.2
2	4	2	43	6.7	36.3	2.5	13	1.9	3.3	27	11	0.4	1.6
2	4	2	36	5.9	31.4	2.8	10	2.2	2.5	23	8.2	0.6	0.9
2	4	2	42	6.8	32.5	2.2	10.5	2.5	4	26.5	9.8	1	1.25
2	4	2	38	6.5	35.8	2.6	10	2.5	3.2	26	9.5	0.8	1.25
2	4	1	42	8.2	36	2.7	12	6.6	3.5	24	11.7	1.5	1.3
2	4	1	45.5	8	38.1	2.5	12.5	7.1	3.6	24.1	12.2	3.5	1.36
2	4	1	43	8.3	36	2.7	12.1	6.6	3.5	24	11.7	1.4	1.35
2	4	1	46.5	8	37	2.5	12.2	7.3	3.3	25.2	11.2	2	1.34
2	4	1	45	8	37.9	2.5	12.5	7.1	3.6	24	12.2	3.4	1.35
2	4	1	44.5	8	38.1	2.5	12.5	7.1	3.6	24	12.2	3.4	1.32
2	4	1	41	8.1	35.9	2.7	11.9	6.6	3.5	24	11.7	1.4	1.25
2	4	1	45	7.9	36.9	2.5	12.1	7.4	3.3	25.2	11.2	2	1.25
2	4	1	44	7.9	38	2.5	12.4	7.5	3.6	24	12.2	3.6	1.3
2	4	1	46	8	37	2.5	12.2	7.3	3.3	25.2	11.2	2.1	1.3
2	4	1	47	8.3	37.1	2.5	12.3	7.3	3.3	25.4	11.2	2	1.35
2	4	1	46	8.1	38.3	2.5	12.6	7.6	3.6	24	12.2	3.6	1.4
2	4	1	41.5	8.2	36	2.7	12	6.6	3.5	24	11.7	1.5	1.28
2	4	1	42.5	8.3	36	2.7	12	6.6	3.5	24	11.7	1.5	1.32
2	4	1	45.5	8	37	2.5	12.2	7.3	3.3	25.2	11.2	2.1	1.25
2	4	2	41	6.3	33	2.3	9.5	2.8	3	23.6	9.5	1.4	1.2
2	4	2	41	5.6	32.7	2.1	9.5	3.3	3	24.4	7.5	1.2	1.2
2	4	2	36.3	6.8	33.5	2.3	10	2.6	3.5	24.2	10.5	1.1	1.2
2	4	2	38	6.9	36	2	9.5	2.2	3.5	23	9.4	0.4	1.1
2	4	2	37.5	6.5	35.5	2	9	2	3.2	22.8	9	0.4	1
2	4	2	44.5	7.5	36	2	10	3	4	26.5	12	0.5	1.5
2	4	2	35.5	6.4	33	2.3	10	2.6	3.5	23.5	9.5	1	1.1
2	4	2	41.5	6	33	2.1	9.5	3.3	3	25	8.2	1.3	1.25
2	4	2	41.2	6.4	33.2	2.2	10	2.9	3	23.8	10	1.4	1.22
2	4	2	38.5	7	36.5	2	9.5	2.2	3.5	23.5	9.6	0.5	1.15
2	4	2	41.2	5.7	32.9	2.2	10	3.5	3	24.5	8	1.2	1.22
2	4	2	38.3	7	36.2	2.1	10	2.4	3.5	23.2	9.5	0.4	1.13
2	4	2	44.8	7.6	36.1	2.1	10.5	3.2	4	26.6	12.5	0.5	1.52
2	4	2	35.7	6.5	33.2	2.4	10.5	2.5	3.5	23.7	10	1	1.12
2	4	2	41.5	6.5	33.5	2.3	9.5	2.8	3	24	10.5	1.5	1.25
2	4	2	40.5	6	32.5	2.1	9	2.2	2.6	23	9.5	1.2	1.15
2	4	2	41.5	6	33.1	2.1	9.5	3.2	3	25	8.2	1.3	1.25
2	4	2	45.2	7.6	36.7	2.1	10	3	4	27	12.7	0.8	1.53
2	4	2	36	6.8	33.5	2.3	10	2.6	3.5	24	10.2	1.1	1.15
2	4	2	41	6	32.8	2.1	9	2.2	2.6	23	9.5	1.2	1.18
2	4	2	45	7.8	36.5	2	10	3	4	27	12.7	0.6	1.55
2	4	2	40.5	5.2	32	2	9	3	2.6	24	7.5	1.2	1.15
2	4	2	45.5	7.6	36.9	2.1	10	3	4	27	12.6	0.8	1.55
2	4	2	43	7	35.5	2	10	2.8	3.6	26	12	0.5	1.45
2	4	2	35	6	32.5	2.3	10	2.2	3	23	9	1	1.05
2	4	2	37.8	6.8	35.8	2	9.5	2.2	3.5	22.9	9.4	0.4	1.15
2	4	2	35.2	6.3	32.7	2.3	10	2.6	3.5	23	9.5	1	1.1
2	4	2	40.8	5.2	32.5	2.1	9.5	3.3	3	24.1	7.5	1.2	1.15
2	4	2	39	7	36.6	2.1	9.5	2.2	3.5	23.5	9.6	0.7	1.17
2	4	2	44.3	7.3	35.8	2	10	3	4	26.2	12	0.5	1.5
2	4	2	42	6	33.1	2.2	9.5	3.3	3	25	8.2	1.4	1.28
2	4	2	40.8	6.1	32.9	2.3	9.5	2.8	3	23.2	9.5	1.4	1.1
2	4	1	45.6	7	36.9	2.5	11.6	4.1	3.5	24	10	0.7	1.25
2	4	1	47.5	7.5	35.5	2.4	12.5	6.2	3.2	24.5	11	3.1	1.3
2	4	1	46	7.1	37	2.5	11.8	4.1	3.5	24.2	10	0.8	1.3
2	4	1	46.5	7.5	37.5	2.5	12	4.1	3.5	24.5	10	0.9	1.4
2	4	1	47	7.2	35	2.4	12.4	6.2	3.1	24	10.6	3.1	1.2
2	4	1	46.7	7	35	2.4	12.2	6.2	3.4	23.9	10.6	3	1.15
2	4	1	46.3	7.3	37.2	2.5	12	4.1	3.5	24.4	10	0.8	1.35
2	4	1	46.5	6.9	34.8	2.4	12.2	6.2	3.3	23.8	10.5	3	1.15
2	4	1	47.4	7.3	35.2	2.4	12.2	6.2	3.2	24.3	10.8	3.1	1.25
2	4	1	45.5	7	36.7	2.5	11.5	4.1	3.5	23.8	10	0.7	1.28
2	4	2	43	6.5	33.5	3	11	2.6	3.3	27	9.5	0.8	1.3
2	4	2	41	6.7	33.5	2.3	11.4	3.1	2.6	23.6	9.3	0.5	1.1
2	4	2	44	6.8	35	2.6	9.5	2.3	3	24.5	9.7	0.7	1
2	4	2	43.2	6.5	34.8	2.5	9.4	2.2	2.9	24.3	9.6	0.6	1
2	4	2	41	6.8	34	2.1	9.6	3	2.8	25	9.8	0.7	1.1
2	4	2	41.5	6	33.5	2.1	10	2.4	2.6	24	9.5	0.2	1.15
2	4	2	42	6.5	34	2.2	10.5	2.4	2.6	24.4	9.8	0.4	1.2
2	4	2	41.2	6.5	33.2	2.4	10.2	2.6	2.9	25.5	10.9	0.3	1.2
2	4	2	40.5	6.2	33.5	2	9.4	2.8	2.6	24.5	9.5	0.5	1.05
2	4	2	41.4	6.8	33.7	2.4	11.5	3.2	2.7	23.7	9.4	0.6	1.12
2	4	2	42.8	5.9	31.8	2.2	8.3	2.4	2.5	22.2	7.5	1.3	1
2	4	2	41.5	6.6	33.5	2.5	10.5	2.7	3	25.8	11	0.4	1.25
2	4	2	44.1	6.9	35.1	2.7	9.6	2.4	3.1	24.8	9.8	0.8	1.05
2	4	2	42	7	34	2.8	11	2.6	3.2	26.1	11.2	0.6	1.3
2	4	2	41.5	7	34	2.5	12	3.5	2.7	24	9.6	0.7	1.15
2	4	2	42	7.3	34.5	2.3	11.2	3.7	2.9	22	10	1.9	1.2
2	4	2	44.5	7.3	35.5	2.8	10	2.6	3.1	25	10	0.9	1.1
2	4	2	41.5	7.2	34.5	2.5	10	3.2	2.9	25.5	10	1	1.15
2	4	2	43.2	6.7	33.6	3.1	11.2	2.7	3.4	27.2	9.6	0.9	1.32
2	4	2	40.9	6.5	33.3	2.1	11.3	3	2.5	23.2	9.2	0.4	1.1
2	4	2	42.5	7	34.5	2.5	11	2.8	2.8	25	10	0.6	1.25
2	4	2	41.5	7	34	2.2	11	3.6	2.8	21.5	9.5	1.5	1.1
2	4	2	42.5	7.6	35	2.5	11.5	3.8	3.2	22.5	10.2	2.1	1.25
2	4	2	43.5	6.9	34	3.2	11.5	2.9	3.5	27.5	10	1	1.35
2	4	2	42.5	6	33	2.6	10.5	2.2	3	26.5	9.2	0.7	1.25
2	4	2	41.7	6.7	33.6	2.6	10.6	2.8	3.1	26	11.2	0.5	1.28
2	4	2	40.5	6.2	33	2	11	3	2.6	23	9	0.4	1.05
2	4	2	42.8	6.3	33.1	2.9	10.8	2.5	3.2	26.8	9.4	0.6	1.28
2	4	2	40.8	6.5	33.6	2	9.5	2.9	2.7	24.8	9.7	0.6	1.1
2	4	2	41.8	7.1	34.1	2.2	11	3.6	2.8	21.9	9.9	1.8	1.15
2	4	2	43.5	6.4	34.5	2.2	9.2	2	2.8	24	9.2	0.6	1
2	4	2	41.2	6.9	34.3	2.2	9.7	3.1	2.9	25.3	9.9	0.8	1.12
2	4	2	42.3	6.6	34.2	2.3	10.6	2.5	2.7	24.5	9.9	0.5	1.22
2	4	2	42.4	7.4	34.7	2.4	11.3	3.8	3	22.2	10.1	2	1.24
2	4	2	41.9	6.4	33.8	2.1	10.3	2.3	2.5	24.2	9.7	0.3	1.15
2	4	2	40	6.6	33	2.1	10	1.5	3.5	24	9.3	0.2	1
2	4	2	40.2	6.7	33.1	2.1	10	1.5	3.6	24	9.3	0.4	1.05
2	4	2	42.5	7.1	32.8	2.2	10	2.5	4	26.8	9.8	1	1.3
2	4	2	40.5	6.9	33.3	2.1	10	1.5	3.5	24.5	9.3	0.3	1.15
2	4	2	39.7	6.5	32.8	2.1	10	1.5	3.5	24	9.3	0.3	0.9
2	4	2	42	7.1	32.8	2.2	10	2.5	4	26.5	9.8	1.2	1.35
2	4	2	40.5	7	33.5	2.2	10.5	1.7	3.8	24.5	9.5	0.5	1.1
2	4	2	40	6.9	33.3	2.1	10	1.5	3.5	24	9.3	0.2	1.1
2	4	2	42	7	35	2.4	10	2	3.4	25.2	10.5	0.2	1.4
2	4	2	42.3	7.1	35.2	2.5	10.5	2.1	3.4	25.5	11	0.2	1.43
2	4	2	39.5	5.3	34	2.2	10	1.9	2.6	23.4	8.7	0.2	1
2	4	2	42.5	7.2	35.5	2.4	10	2	3.4	26	11.2	0.5	1.45
2	4	2	41.1	7.1	35.7	2.5	12.5	2	3	23.5	9.5	0.8	1.23
2	4	2	40.5	6.5	35	2.2	12	1.6	2.6	23	9.4	0.8	1.15
2	4	2	41	7	35.5	2.4	12	1.9	3	23.4	9.4	0.8	1.2
2	4	2	41.5	6.5	34.5	2.2	10	1.8	3	25	10	0.2	1.35
2	4	2	39.7	5.4	34.3	2.3	10.5	2	2.6	23.5	8.5	0.2	1.05
2	4	2	39.2	5	33.8	2.2	10	1.9	2.6	23.2	8.7	0.2	0.98
2	4	2	40	5.7	34.5	2.2	10	1.9	2.6	24	9	0.4	1.1
2	4	2	39	5	33.5	2.2	10	1.5	2.6	23	8.7	0.2	0.95
2	4	2	41.5	7.2	36	2.4	12	1.9	3	24	9.7	1	1.25
2	4	2	41.7	6.9	34.8	2.4	10	2	3.4	25	10.5	0.2	1.38
2	4	2	40.8	6.8	35.2	2.4	12	1.9	3	23.2	9.4	0.8	1.18
2	4	2	42	7.2	34.5	2.7	11.5	3.4	3.2	25.2	11.3	1.6	1.4
2	4	2	41.5	6.9	34	2.5	11	3	3	24.9	11	1.5	1.35
2	4	2	41.6	7	34.2	2.6	11.3	3.2	3.1	25	11.1	1.6	1.38
2	4	2	41	8	35.5	2.5	12	2.3	3.1	23.9	8.7	0.1	1.2
2	4	2	43	6	32	2.3	8.5	2.5	2.6	22.4	7.6	1.4	1
2	4	2	41.3	6.6	33.9	2.4	10.9	2.9	2.9	24.7	10.9	1.4	1.32
2	4	2	41.2	8.2	35.4	2.6	12.1	2.4	3.2	24	8.8	0.2	1.24
2	4	2	41.5	8.5	36	2.7	12.5	2.6	3.5	24.2	9	0.4	1.25
2	4	2	40.5	7.5	35	2.2	11.5	2.1	3	23.5	8.2	0.1	1.15
2	4	2	43.2	6.2	32.1	2.4	8.6	2.6	2.7	22.5	7.7	1.4	1.05
2	4	2	42.5	5.8	31.5	2.1	8.5	2.4	2.2	22	7.4	1.3	0.98
2	4	2	41	6.5	33.7	2.3	10.5	2.8	2.9	24.4	10.8	1.2	1.3
2	4	2	43.5	6.5	32.5	2.6	9	2.8	3	23	8	1.5	1.1
2	4	2	40.7	7.9	35.2	2.3	11.5	2.2	3	23.7	8.5	0.2	1.15
2	4	2	41	6.1	33	2.2	10	2.2	2.6	25.3	10.7	0.3	1.15
3	5	2	40	7.3	36	2.6	11	2.1	3.1	25.5	8.4	0.4	1.3
3	5	2	39	6.5	35	1.8	10	1.5	2.6	24.5	7.5	0.3	1.1
3	5	2	39.5	6.9	35.8	2.2	10.6	2	3	25.2	8.2	0.4	1.25
3	5	2	40	7	36	2.2	10.6	2	3	25.5	8.2	0.4	1.28
3	5	2	39.4	6.8	35.6	2.1	10.5	1.9	2.9	25	8	0.3	1.2
3	5	2	39.2	6.7	35.2	2	10.2	1.8	2.8	24.9	7.8	0.3	1.15
3	5	2	45.2	7.5	32.5	2.6	10.6	2.2	3.8	23.9	8.9	0.5	1.18
3	5	2	46	8	37	3	10	3	4.2	25.3	9.6	1.4	1.3
3	5	2	45.5	7.7	32.6	2.7	10.8	2.2	3.8	24	9	0.5	1.2
3	5	2	46.4	8.2	37.3	3.1	10.2	3	4.2	25.5	9.6	1.4	1.32
3	5	2	45.9	7.8	36.9	2.9	9.9	3	4.2	25	9.5	1.4	1.28
3	5	2	45.6	7.6	36.5	2.8	9.8	3	4.2	24.9	9.6	1.4	1.25
3	5	2	46.5	8.2	37.5	3.2	10.3	3	4.2	25.8	10	1.5	1.35
3	5	2	46	8	33	2.8	11	2.2	3.8	24.5	9.4	0.6	1.25
3	5	2	45	7.5	32	2.5	10.5	2.2	3.8	23.6	9	0.5	1.15
3	5	2	45.8	7.9	32.8	2.8	11	2.2	3.8	24.2	9	0.5	1.23
3	5	1	49.3	9.5	36.7	3	11.1	4.6	4.6	28.2	10.6	1.9	1.65
3	5	1	49.5	9.6	37	3.2	11.2	4.7	4.7	28.5	11	2.2	1.65
3	5	1	49	9.4	36.5	2.8	11	4.5	4.5	28.1	10.5	1.8	1.6
3	5	1	48.9	9.2	36.4	2.7	10.8	4.4	4.4	28	10.5	1.7	1.55
3	5	1	48.5	9	36	2.6	10.8	4.2	4.4	27.6	10	1.7	1.5
3	5	1	47.3	8.2	44.3	2.6	11.3	6.2	4.5	25.7	10.5	2	1.52
3	5	1	47	8	44	2.5	11.2	6	4.4	25	10.4	1.9	1.5
3	5	1	46.5	7.6	43.6	2.3	10.9	6.2	4	24.6	10	1.5	1.4
3	5	1	47.5	8.5	43	2.7	11.5	6.4	4.6	25.5	10.9	2	1.55
3	5	1	46.7	7.8	42	2.4	11	6.3	4.1	24.8	10.2	1.7	1.45
3	5	1	53	9.5	43	2.1	12.5	8	4.5	30	14	4.1	2.25
3	5	1	45.4	8.9	38.5	2.6	11	5.5	4.2	25	10	1.6	1.5
3	5	1	45	8.5	38	2.4	10.5	5.2	4.1	24.6	9.5	1.4	1.42
3	5	1	59	9.9	43	2.2	13	7.9	4.7	31	14.4	4.1	2.1
3	5	1	54	10	43.1	2.3	13	7.9	4.8	31.2	14.5	4.3	2.15
3	5	1	46	9.1	39	2.8	11	5.8	4.5	25.5	10.5	1.8	1.55
3	5	1	53	9.8	44.5	2.1	12.9	8	4.6	30.8	14	4.4	2.1
3	5	1	55	10	44.5	2.4	13.1	8.1	4.8	31.4	14.7	4.5	2.2
3	5	1	45.1	8.7	38.3	2.5	10.9	5.4	4.1	24.9	10	1.5	1.45
3	5	1	45.5	9	38.6	2.7	11.1	5.6	4.3	25.1	10.3	1.6	1.52
3	5	2	43	8.7	37.5	3	13	2.6	3.6	28.3	10.6	0.9	1.7
3	5	2	44	8	33.5	2.9	11.5	3.4	3.6	28	9	2.3	1.8
3	5	2	43.5	9	38	3.3	13.4	2.8	3.8	28.6	11	0.9	1.75
3	5	2	42.8	8.5	37.2	2.9	12.9	2.5	3.5	28.1	10.5	0.8	1.69
3	5	2	43.5	7.8	33	2.6	11	3	3.4	27.5	8.5	2.2	1.7
3	5	2	43.2	8.8	37.7	3.1	13.1	2.7	3.7	28.5	10.8	1	1.72
3	5	2	43	7.5	32.5	2.4	10.5	2.8	3	27	8.2	2	1.65
3	5	2	42.5	8.2	37	2.7	12.6	2.2	3.2	28	10.1	0.7	1.65
3	5	2	43.6	8	33.2	2.7	11.3	3.1	3.5	27.6	8.7	2.3	1.73
3	5	2	44	8	33.5	2.9	11.5	3.4	3.6	28	9	2.2	1.75
3	5	2	43.2	7.7	32.9	2.5	10.8	2.9	3.3	27.4	8.4	2.1	1.69
3	5	2	43.5	8	33.2	2.7	11	3.1	3.5	27.6	8.7	2.4	1.73
3	5	1	50	9.1	44.8	3	13	7	4.7	27	13.6	3.1	1.9
3	5	1	47.2	9.2	42.3	2.3	9.6	6.8	4.1	26	10.2	3.9	1.5
3	5	1	50.2	9.3	44	3.1	13.2	6.9	4.8	27.3	13.4	3.1	1.95
3	5	1	49.8	9	43.9	2.9	12.8	6.7	4.5	26.9	13.8	3.1	1.85
3	5	1	50	9.6	43	2.7	14	9.2	5	30.6	13.5	2.9	2.2
3	5	1	49	10.6	46.1	2.9	11.7	7.2	4.9	28.7	13.5	2.5	1.98
3	5	1	48.7	10.3	45.8	2.7	11.4	6.9	4.5	27.9	13.7	2.3	1.85
3	5	1	48	9.9	43	2.8	10.2	7.3	4.5	26.6	11	4.1	1.6
3	5	1	47.5	9.4	42.5	2.4	9.9	7	4.2	26.2	10.4	4	1.5
3	5	1	49.9	9.4	42.9	2.6	13.9	9.2	4.8	30.4	13.4	2.9	2.15
3	5	1	48.9	10.5	46	2.8	11.6	7	4.8	28	14	2.4	1.9
3	5	1	50.5	9.5	47	3.2	13.5	7.4	5	27.5	14.5	3.2	2
3	5	1	49.5	8.9	46	2.5	12.5	6.5	4.2	26.5	13.6	2.8	1.8
3	5	1	50.6	10	43.5	3	14	9.2	5.3	31	14	3	2.25
3	5	1	48.5	10	45.5	2.4	11.2	6.6	4.2	27.6	13.6	2.2	1.8
3	5	1	49.5	11	44.5	3	12	7.3	5	28.5	14.5	2.5	2
3	5	1	47.8	9.5	42.8	2.5	10	7	4.3	26.5	10.5	4	1.55
3	5	1	49.5	9.2	42.8	2.4	13.6	8.7	4.6	30.1	13.1	2.8	2.1
3	5	1	50.1	9.7	43.2	2.8	14.1	8.8	5.1	30.8	13.6	2.9	2.22
3	5	1	47	9	42.1	2.2	9.5	6.5	3.9	25.8	10.1	3.7	1.45
3	5	2	43.2	7.6	38	2.8	10	2.5	3.1	24	11	0.1	1.5
3	5	2	42	7.8	35	2.7	9.1	3.6	3.9	25.2	12.1	1.5	1.5
3	5	2	44.2	8	35.8	2.5	8.8	2.1	3.6	22.3	9	0.4	1.68
3	5	2	45.2	8.9	34.5	2.6	9.2	3.6	3.2	22.3	8.7	2.3	1.2
3	5	2	45	8.6	36.5	2.8	9.5	2.4	4	23	9.5	0.2	1.65
3	5	2	44.5	8.1	36	2.6	9	2.2	3.7	22.5	9.1	0.2	1.7
3	5	2	45	8.8	34.2	2.5	9	3.5	3.1	22	8.5	2.2	1.15
3	5	2	44	7.7	35.5	2.1	8.6	2	3.4	22	8.7	0.1	1.6
3	5	2	41.6	7.5	34.5	2.4	8.8	3.2	3.5	24.8	11.8	1.5	1.45
3	5	2	43.7	8	38.5	3	10.5	2.8	3.4	24.5	11.4	0.3	1.6
3	5	2	44.9	8.5	34	2.1	8.8	3.2	3	21.9	8.2	2.3	1.05
3	5	2	42.5	8.2	35.5	3	9.5	3.8	4.2	25.9	12.5	1.7	1.6
3	5	2	43.5	7.8	38.2	2.9	10.2	2.6	3.2	24.2	11.1	0.2	1.55
3	5	2	42.3	8.1	35.3	2.8	9.3	3.7	4	25.5	12.3	1.6	1.55
3	5	2	45.8	9.2	35	2.9	9.5	3.9	3.5	22.8	9	2.5	1.3
3	5	2	42.8	7.3	37.5	2.5	9.5	2.2	2.9	23.5	10.5	0.1	1.42
3	5	2	45.5	9	34.6	2.8	9.4	3.7	3.3	22.5	8.8	2.4	1.25
3	5	2	43	7.5	37.9	2.7	9.7	2.4	3	23.8	10.8	0.1	1.45
3	5	2	41.9	7.7	34.8	2.6	9	3.5	3.8	25	12	1.4	1.48
3	5	2	44.8	8.3	36.4	2.8	9.2	2.4	3.8	22.7	9.3	0.1	1.4
3	5	1	46.5	8.9	38.8	2.6	10.3	5.5	4	25	8.8	2.9	1.35
3	5	1	50.3	9.7	37.9	2.9	10.2	3.6	4.2	28	11	1.1	1.88
3	5	1	49.5	9.6	36.1	2.8	8.6	7	4.3	25.4	11	3.2	1.45
3	5	1	50.1	9.5	37.5	2.8	10	3.5	4.1	27.7	10.8	1	1.85
3	5	1	47	9.2	39.1	2.9	10.7	5.9	4.6	25.4	9.1	3.1	1.4
3	5	1	50.5	10	38	3	10.4	3.9	4.6	28.1	11.1	1.2	1.9
3	5	1	49.7	9.7	36.3	2.9	8.9	7.3	4.5	25.5	11.2	3.3	1.5
3	5	1	50.7	10.2	38.1	3.1	10.5	4	4.7	28.2	11.6	1.3	1.95
3	5	1	50	10	36.5	3	9	7.4	4.6	25.9	11.5	3.4	1.55
3	5	1	49.3	9.5	36	2.7	8.5	7	4.1	25.2	10.8	3.1	1.42
3	5	1	47.5	9.7	39.5	3.1	11	6.1	4.9	26	9.5	3.5	1.5
3	5	1	51	10.5	38.5	3.2	10.9	4.3	4.8	28.5	11.5	1.4	2
3	5	1	47.3	9.5	39.4	3	10.8	6	4.8	25.5	9.2	3.3	1.45
3	5	1	49	9.3	35.8	2.5	8.3	7	4	25	10.6	3	1.4
3	5	1	46.9	9	39	2.7	10.5	5.7	4.2	25.2	9	3	1.38
3	5	2	42.5	6.9	34	2.5	9.4	2.1	2.8	23.1	7.6	0.2	1.3
3	5	2	42.9	7.8	37.9	2.5	11.6	2.7	3.4	25.5	9.9	0.9	1.66
3	5	2	38	6.8	37.1	2.5	11.2	4	3.6	23	9.6	2	1.27
3	5	2	37.5	6.4	36.8	2.3	11	4	3.6	22.5	9.6	2	1.24
3	5	2	43.1	8	38	2.6	11.7	2.7	3.4	25.6	10	0.9	1.65
3	5	2	42.3	7.2	33.8	2.3	11.3	4	2.5	23.1	8.5	2.5	1.22
3	5	2	42.7	7.5	37.6	2.4	11.5	2.7	3.4	25	10	0.9	1.6
3	5	2	41.5	7.7	37.5	2.2	11.8	2	3.5	24.2	9	1	1.18
3	5	2	41.2	6	30.8	2.2	10.2	2.5	3.6	25	7.9	1	1.38
3	5	2	41.8	7.9	38	2.3	12	2	3.5	24.5	9.1	1	1.25
3	5	2	43	7.8	34.5	2.6	12	4	2.5	24	9	2.6	1.3
3	5	2	41.4	6.1	31	2.3	10.4	2.5	3.6	25.3	8	1	1.4
3	5	2	42.5	7.4	34	2.4	11.6	4	2.5	23.4	8.6	2.5	1.25
3	5	2	37.8	6.5	37	2.4	11	4	3.6	22.8	9.5	2	1.25
3	5	2	43	7.3	34.5	2.7	9.5	2.1	2.8	23.5	8	0.3	1.35
3	5	2	42.2	6.6	33.8	2.4	9.2	2.1	2.8	22	7.5	0.2	1.28
3	5	2	38.5	7.2	37.5	2.7	11.5	4	3.6	23.5	10	1.9	1.3
3	5	2	43.5	8.3	38.5	2.8	12	2.7	3.4	26	10.3	0.8	1.7
3	5	2	42.7	7.5	34.3	2.5	11.8	4	2.5	23.5	8.6	2.5	1.28
3	5	2	41.5	6.3	31.2	2.4	10.5	2.5	3.6	25.5	8	1	1.42
3	5	2	41.2	7.5	37.2	2.1	11.6	2	3.5	24	9.1	1	1.2
3	5	2	42	7	33.6	2.2	11.1	4	2.5	23	8.6	2.5	1.2
3	5	2	41	5.9	30.5	2.1	10	2.5	3.6	25	8	1	1.35
3	5	2	42.5	8.3	38.5	2.5	12.3	2	3.5	25	9.5	1.1	1.3
3	5	2	41.9	6.5	31.5	2.5	10.6	2.5	3.6	25.8	8.4	1.1	1.45
3	5	2	42	6.5	33.5	2.3	9	2.1	2.8	22.7	7.6	0.2	1.25
3	5	2	42.7	7.1	34.2	2.6	9.5	2.1	2.8	23.2	7.6	0.2	1.32
3	5	2	38.2	7	37.3	2.6	11.3	4	3.6	23.1	9.6	2	1.28
3	5	2	42	8	38.2	2.4	12.2	2	3.5	24.7	9.1	1	1.28
3	5	2	43.2	8.2	38.2	2.7	12	2.7	3.4	25.8	10	0.9	1.66
3	5	2	40.8	7.6	37.5	2.7	10.5	2.7	3.3	28.2	10.2	1	1.42
3	5	2	43	7.1	34	2.9	10.6	1.8	3.8	23.6	10.5	0.2	1.15
3	5	2	36	6.9	32	2.6	9	1.8	3.8	21.2	8.2	0.3	0.9
3	5	2	43.5	7.3	34.5	3.2	11	2	4	23.8	11	0.2	1.2
3	5	2	36.2	7	32.1	2.8	9.1	1.9	3.9	21.4	8.4	0.4	0.95
3	5	2	42.2	7.5	38	2.6	8	2.6	3	25.3	11.5	0.9	1.2
3	5	2	36.5	7.2	32.5	2.8	9.4	2	4	21.5	8.5	0.3	1
3	5	2	41	7.4	36	2.9	11	2	3.1	22	10.5	0.2	1.2
3	5	2	42.5	6.8	33.6	2.6	10.2	1.7	3.5	23.1	10.2	0.1	1.05
3	5	2	40.6	7.5	37.3	2.6	10.4	2.6	3.2	28	10	0.9	1.4
3	5	2	35.5	6.5	31.5	2.4	8.7	1.6	3.6	20.8	8	0.1	0.8
3	5	2	41	7.5	36.2	3	11.2	2.1	3.2	22.2	10.7	0.4	1.22
3	5	2	43.1	7.2	34.2	3	10.8	2	3.9	23.8	10.6	0.3	1.2
3	5	2	41.5	7.6	36.5	3.2	11.5	2.2	3.2	22.5	11	0.2	1.25
3	5	2	40.8	7.3	35.8	2.8	10.9	1.9	3	21.8	10.2	0.1	1.2
3	5	2	42.5	7.6	38.4	2.7	8.2	2.7	3.1	25.5	11.8	1	1.24
3	5	2	41.5	7.2	37.5	2.4	7.5	2.4	2.5	25	11	0.7	1.1
3	5	2	43.5	9.1	38	3.3	13.4	2.8	3.8	28.8	11	1	1.8
3	5	2	41.1	7.5	36.2	3	11.2	2.1	3.2	22.2	10.7	0.3	1.22
3	5	2	42	7.4	37.7	2.5	7.8	2.5	2.9	25.1	11.3	0.8	1.18
3	5	2	35.9	6.8	31.8	2.5	8.9	1.7	3.7	21	8.1	0.2	0.88
3	5	2	41.5	7.2	37.5	2.4	7.5	2.4	2.5	25	11	0.8	1.1
3	5	2	42.7	7	33.9	2.7	10.5	1.7	3.7	23.5	10.4	0.1	1.1
3	5	2	40.5	7.1	35.5	2.7	10.5	1.7	2.6	21.5	10	0.1	1.15
3	5	2	42.5	7.8	38.5	2.8	8.5	2.8	3.2	26	12	0.9	1.25
3	5	2	41	7.7	37.6	2.9	10.6	2.8	3.5	28.2	10.5	0.9	1.45
3	5	2	43.2	7.1	34	2.9	10.6	1.8	3.8	23.6	10.5	0.3	1.15
3	5	2	36	6.9	32	2.6	9	1.8	3.8	21.2	8.2	0.4	0.9
3	5	2	36.2	7	32.1	2.8	9.1	1.9	3.9	21.4	8.4	0.5	0.95
3	5	2	40	7.2	37	2.4	10	2.4	2.9	27.5	9.8	0.8	1.3
3	5	2	42	7.5	38	2.6	8	2.6	3	25.3	11.5	1	1.2
3	5	2	36.5	7.2	32.5	2.8	9.4	2	4	21.5	8.5	0.4	1
3	5	2	40.5	7.4	37.1	2.5	10.2	2.5	3.1	27.8	9.9	0.8	1.36
3	5	2	45.5	6.8	38.5	2	11.5	1.2	2.9	25	8.6	0.2	1.3
3	5	2	47	8.5	36	2.4	12	2.1	3.8	23.5	9.6	0.9	1.4
3	5	2	40.5	6.2	34.5	2	11	1.1	2.9	25	10.6	0.1	1.1
3	5	2	45.9	7	38.8	2.3	11.9	1.4	3.1	25.3	8.9	0.2	1.32
3	5	2	49	8.1	37.3	2.5	11.4	1.6	3.9	24.4	8.7	0.1	1.2
3	5	2	48.9	8	37	2.4	11.2	1.5	3.8	24.2	8.5	0.1	1.15
3	5	2	48.5	7.8	36.8	2	11	1.2	3.5	24	8.2	0.1	1.1
3	5	2	45.2	7.8	37.7	2.7	13	2.1	3.6	26.6	10	0.1	1.3
3	5	2	47.3	8.8	36	2.5	12.2	2.2	4	23.8	9.8	1	1.45
3	5	2	41	6.5	35	2.2	11.5	1.3	3.2	25.5	11	0.1	1.15
3	5	2	44.8	7.5	37.2	2.2	12.5	1.9	3.1	26.1	9.5	0.1	1.2
3	5	2	41	6.4	34.9	2.1	11.3	1.2	3.1	25.3	10.8	0.1	1.1
3	5	2	46	7.2	39	2.4	12	1.5	3.2	25.5	9	0.2	1.35
3	5	2	46.2	7.4	39.2	2.5	12.2	1.6	3.3	25.8	9.1	0.3	1.4
3	5	2	47.5	9	36.5	2.7	12.5	2.4	4.2	24	10	1.1	1.5
3	5	2	46.5	7.5	39.5	2.8	12.5	1.7	3.4	26	9.4	0.3	1.45
3	5	2	49.5	8.5	37.8	2.9	11.8	1.8	4.2	25	9	0.2	1.3
3	5	2	49.2	8.3	37.5	2.6	11.5	1.7	4	24.5	8.9	0.2	1.22
3	5	2	45.6	8.3	38.2	2.9	13.4	2.3	3.9	27	10.4	0.2	1.4
3	5	2	41.5	6.9	35.5	2.5	11.9	1.5	3.5	26	11.3	0.2	1.2
3	5	2	46.8	8.4	35.9	2.3	11.8	2	3.7	23.2	9.5	0.8	1.38
3	5	2	45	7.7	37.5	2.6	12.9	2	3.5	26.2	9.8	0.1	1.25
3	5	2	46.5	8	35.5	2.1	11.5	1.9	3.5	23	9.2	0.9	1.35
3	5	2	41.3	6.6	35.2	2.3	11.7	1.4	3.4	25.7	11.2	0.2	1.15
3	5	2	45.5	8	38	2.9	13.1	2.2	3.7	26.7	10.2	0.2	1.35
3	5	1	50.5	9.5	43.2	3	10.6	2.6	4.6	29.8	11.2	1.3	2
3	5	1	50	9	42.9	2.8	10.2	2.1	4.2	29.5	10.7	1.1	1.96
3	5	1	51	10	44	3.2	11	3	5	30.5	11.7	1.5	2.1
3	5	1	50.2	9.2	43	2.9	10.4	2.5	4.5	29.7	11	1.2	1.98
3	5	1	50.8	9.6	43.5	3.1	10.7	2.8	4.9	30	11.5	1.4	2.05
3	5	2	46	8.4	39.4	2.9	9	1.4	3.5	24.9	10.1	0.4	1.3
3	5	2	37	6.3	32.2	2.7	10	1.6	3.5	23.8	8.5	0.4	1.12
3	5	2	37.3	6.6	32.5	2.8	10.1	1.6	3.5	24	8.6	0.4	1.15
3	5	2	45.8	8.2	39.2	2.8	8.9	1.4	3.5	24.7	10	0.4	1.27
3	5	2	46.5	8.7	39.9	3.1	9.3	1.4	3.5	25.5	10.5	0.3	1.35
3	5	2	36.8	6	32	2.6	9.7	1.6	3.5	23.5	8.6	0.4	1.1
3	5	2	37.8	7	33	3.1	10.5	1.6	3.5	24.5	9	0.5	1.2
3	5	2	45.5	8	39	2.7	8.7	1.4	3.5	24.5	10.1	0.4	1.25
3	5	2	37.5	6.8	32.7	2.9	10.2	1.6	3.5	24.2	8.6	0.4	1.18
3	5	2	46.2	8.5	39.5	3	9.1	1.4	3.5	25	10.1	0.4	1.32
3	6	2	45.1	9.1	32.3	2.1	12	1.9	3.1	23.8	9.6	1	1.35
3	6	2	44	8	35	2.1	9	3	3.1	25.5	9	1.8	1.7
3	6	2	45	9.1	32.1	2.1	12	1.9	3.1	23.6	9.6	1	1.3
3	6	2	44.2	8	35.2	2.1	9	3	3.1	25.8	9	1.8	1.75
3	6	2	43.5	7.5	34.5	1.8	8.6	2.6	2.7	25	8.6	1.6	1.6
3	6	2	44.8	9	32	2	11.8	1.8	3	23.5	9.5	1	1.28
3	6	2	44.5	8.8	31.7	2	11.6	1.6	2.9	23.1	9.2	0.9	1.25
3	6	2	44.5	8.5	35.5	2.4	9.2	3.3	3.4	26	9.4	2	1.8
3	6	2	43.8	7.7	34.9	2	8.8	2.8	3	25.2	8.7	1.7	1.65
3	6	2	45.5	9.5	32.5	2.5	12.5	2.2	3.5	24	9.8	1.1	1.4
3	6	2	37	7.5	33	2.5	7.5	1.6	2.2	25	7	0.5	1.2
3	6	2	39.5	8.2	28.5	2.3	7	2	3	25	10.5	1.1	1.45
3	6	2	34	7	34	2.4	6	2.4	2	24	9	0.7	1
3	6	2	38.5	7.5	27.5	1.8	6.5	1.5	2.5	24	9.9	0.8	1.35
3	6	2	34	7.2	32	2	5.3	2.3	1.9	23.6	9.4	1.9	1.3
3	6	2	33.5	6.8	31.5	1.8	5	2.1	1.6	23	9	1.5	1.25
3	6	2	34.5	7.5	34.5	2.9	6.2	2.6	2.2	24.5	9.2	0.9	1.05
3	6	2	39	7.9	28	2.1	6.8	1.9	2.8	24.5	10.1	1	1.4
3	6	2	36.5	7	32.5	2.2	7.1	1.2	2.1	24.5	6.5	0.4	1.15
3	6	2	33.8	7.2	32	2	5.3	2.3	1.9	23.5	9.4	1.9	1.32
3	6	2	37.2	7.5	33	2.5	7.5	1.6	2.2	25	7	0.6	1.22
3	6	2	33.5	6.5	33.5	2.2	5.8	2.2	1.8	23.5	8.5	0.5	0.95
3	6	2	34.4	7	34	2.4	6	2.4	2	24.2	9	0.6	1
3	6	2	34	7.2	32	2	5.3	2.3	1.9	23.7	9.4	1.8	1.32
3	6	2	34.8	7.3	32	2	5.3	2.3	1.9	23.7	9.4	1.9	1.32
3	6	2	34.5	7.5	32.5	2.2	5.5	2.5	2.1	24	9.5	2	1.35
3	6	2	39.1	7.9	28	2.1	6.8	1.9	2.8	24.7	10.1	1.1	1.4
3	6	2	33.7	7	34	2.4	6	2.4	2	23.8	9	0.7	0.98
3	6	2	37.5	8	33.5	3	7.8	1.8	2.4	25.5	7.2	0.7	1.25
3	6	2	36.8	7.2	33	2.5	7.5	1.6	2.2	24.9	7	0.5	1.18
3	6	2	34	7	31.5	1.8	5	2.1	1.6	23	9	1.6	1.25
3	6	2	35	7.5	32.5	2.2	5.5	2.5	2.1	24	9.5	2.1	1.35
3	6	2	34.5	7.1	34	2.4	6	2.4	2	24	9	0.6	1
3	6	2	39	7.6	27.5	1.8	6.5	1.5	2.5	24	9.9	0.7	1.35
3	6	2	34.5	7.3	32	2	5.3	2.3	1.9	23.6	9.4	2	1.3
3	6	2	36	7.1	32.5	2.2	7.1	1.2	2.1	24.5	6.5	0.5	1.15
3	6	2	38.9	7.9	28	2.1	6.8	1.9	2.8	24.2	10	1	1.43
3	6	2	34	7	30	2	5.1	2.2	1.7	23	9	1.8	1.3
3	6	2	36	8	33	2.4	5.2	2.1	2.4	24.1	9.4	1	1.25
3	6	2	34	7.7	30.5	2	7.62	3	0.79	20.3	10.2	1	1
3	6	2	33.9	7.5	30.1	2	7.5	3	0.75	20	10	0.8	1
3	6	2	34.5	8	31	2.2	7.8	3.1	0.85	20.8	10.5	1.1	1.15
3	6	2	34.1	7.65	30.5	2	7.7	3	0.4	20.5	10.3	0.9	1.05
3	6	2	33.5	7	30	1.9	7.2	2.9	0.7	19.9	9.8	1	0.98
3	6	1	50.1	9.8	37.9	2.3	12.9	8	4.4	28	12.8	4.1	1.78
3	6	1	50	10.5	42	3	10.3	7.6	4.2	26.8	12.3	4	1.75
3	6	1	48.9	9.6	38.7	3	12.4	7.7	4.2	29	12	3.9	1.9
3	6	1	49	9.8	39	3.1	12.5	7.9	4.4	29.3	12.2	4	2
3	6	1	49.8	10.2	41.9	2.9	10.1	7.5	4.1	26.5	12	3.9	1.77
3	6	1	50.5	10.5	38.5	2.7	13.5	8.6	4.7	28.5	13.4	4.5	1.9
3	6	1	49.5	9.2	40	2.6	12	5.5	4.4	32	12.5	3	1.9
3	6	1	50.5	10	38	2.4	13	8.1	4.5	28.1	13	4.2	1.8
3	6	1	50.1	10.8	42.2	3.1	10.5	7.8	4.3	27	12.5	4.2	1.8
3	6	1	49.7	9.5	40.2	2.8	12.1	5.8	4.5	32.2	12.6	3.2	1.95
3	6	1	49	8.8	39.9	2.3	11.8	5.2	4.1	31.6	12.2	2.8	1.85
3	6	1	49.3	10	39.1	3.1	12.6	8	4.5	29.5	12.5	4.1	2.05
3	6	1	50.5	11	42.5	3.2	10.7	8	4.6	27.2	12.7	4.5	1.85
3	6	1	48.5	9.2	38.5	2.6	12	7.5	4	28.8	11.9	3.8	1.9
3	6	1	49.5	10.2	39.5	3.3	13	8.2	4.8	29.8	12.6	4.3	2.1
3	6	1	49.5	10	41.5	2.7	10	7.2	4	26.2	12	3.7	1.7
3	6	1	50	9.6	40.5	3	12.5	6	4.8	32.5	13	3.5	2
3	6	1	49.2	9	39.8	2.5	11.9	5.3	4.3	31.9	12.3	2.9	1.9
3	6	1	50.2	10.2	38.1	2.5	13.1	8.2	4.6	28.2	13.2	4.3	1.85
3	6	1	50	9.6	37.5	2.2	12.8	7.9	4.3	27.8	12.6	4	1.75
3	6	1	51	9.1	40	2.1	17.1	5.1	3.5	28	13	2.4	1.81
3	6	1	45.2	8.2	40.9	1.8	10.2	5.9	3	26.7	11.8	2.9	1.46
3	6	1	51	9	39.8	2	17	5	3.4	27.9	12.9	2.6	1.8
3	6	1	45.5	8.4	41	1.9	10.5	6	3.1	27	12	3	1.5
3	6	1	45	8	40.7	1.7	10.1	5.9	2.8	26.8	11.5	2.6	1.45
3	6	1	51.5	9.5	40.5	2.6	17.5	5.5	3.8	28.5	13.5	2.6	1.9
3	6	1	50.8	9	39.8	2	16.9	5	3.4	27.9	12.9	2.3	1.78
3	6	1	46	8.8	41.5	2.2	11	6.5	3.5	27.5	12.5	3.2	1.6
3	6	1	50.5	8.6	39.6	1.9	16.5	4.9	3.2	27.5	12.7	2	1.75
3	6	1	51.2	9.3	40.2	2.2	17.2	5.2	3.6	28.2	13.1	2.5	1.85
3	6	1	45.8	8.5	41.3	2	10.8	6.3	3.2	27.3	12.2	3.1	1.55
3	6	1	50.5	8.6	39.5	1.9	16.5	4.9	3.2	27.5	12.7	1.9	1.76
3	6	1	45.5	8.5	41	1.8	10	5.9	3	26.7	11.8	2.8	1.46
3	6	1	51.5	9.7	40.5	2.6	17.5	5.5	3.8	28.5	13.5	2.5	1.92
3	6	1	54	9.5	43	3	13	7	0.89	32	15	3	2.3
3	6	1	53.2	9.8	44.2	2.4	12.3	6.7	0.91	29.2	13.3	2.6	2
3	6	1	54.1	9.7	43.4	3.2	13.2	7.2	0.92	32.2	15.2	3	2.32
3	6	1	53	9.5	44	2.2	12	6.5	0.87	29	13	2.5	2
3	6	1	53.9	9.1	42.9	2.9	12.9	6.8	0.8	31.9	14.8	3	2.26
3	6	1	54.5	10	43.5	3.2	13.4	7.5	0.95	32.5	15.4	3.2	2.35
3	6	1	52.5	9	43.5	1.9	11.8	6.1	0.5	28.5	12.9	2.3	1.4
3	6	1	53.5	10	44.5	2.7	12.5	7	0.92	29.5	13.5	2.6	2.05
3	6	1	52.7	9.2	43.9	2	11.9	6.2	0.7	28.7	12.9	2.4	1.98
3	6	1	53.5	9	42.5	2.8	12.7	6.7	0.6	31.5	14.8	2.9	2.25
3	6	1	53	9.3	43.8	2	11.7	6.2	0.7	28.5	12.9	2.4	1.9
3	6	1	51.9	8.9	42.5	3	13.2	7.2	0.9	27	15.2	3	1.8
3	6	1	52	8.2	43	2	11.7	6.2	0.8	29	13	2.5	1.82
3	6	2	37	7	32.5	2.1	8	2	0.5	24	8	0.7	1.3
3	6	2	38	7.5	33	2	8	2	0.75	25.9	8	0.3	1.28
3	6	2	38.5	8	33.5	2.3	8.3	2.2	0.84	26.5	8.4	0.6	1.35
3	6	2	38.4	7.6	33.2	2	8	2	0.8	26.1	8	0.4	1.32
3	6	2	38.1	7.7	33	2	8	2	0.79	26	8	0.5	1.3
3	6	2	37.5	7.1	32.9	2	8	1.9	0.71	25.6	7.6	0.5	1.25
3	6	2	38	7.7	33	2	8	1.9	0.75	26.2	8	0.7	1.3
3	6	1	49	11	44	3	12	4	4	25	10	2	1.6
3	6	1	49.2	11.2	44.2	3.1	12.2	4.2	4.1	25.2	10.1	2.1	1.65
3	6	1	48.8	10.9	43.8	2.9	11.9	3.8	3.9	24.8	9.8	2	1.58
3	6	1	49.5	11.5	44.5	3.2	12.5	4.5	4.5	25.5	10.5	2.5	1.7
3	6	1	48.5	10.5	43.5	2.6	11.7	3.6	3.8	24.6	9.5	1.9	1.5
3	6	2	41.2	8	36.1	2.7	10.5	2.2	3.7	24.7	10	0.6	1.45
3	6	2	36.9	5.8	35.8	2.2	9.1	2.2	2.9	23.8	6.7	0.9	1.1
3	6	2	40.5	6.8	31.5	2.1	9.2	2.3	2.9	25	9.5	0.8	1.4
3	6	2	42.3	8	34.6	2.1	9.8	2.2	3	25.5	9.2	0.4	1.35
3	6	2	37	6	36	2.3	9.3	2.4	3	24	6.9	1	1.1
3	6	2	37.2	6.5	36.2	2.3	9.3	2.4	3	24.2	6.9	1	1.15
3	6	2	42	8	34.5	2.1	9.8	2.2	3	25.4	9.2	0.4	1.3
3	6	2	41.5	7.6	34	1.8	9.4	2	2.6	25	9	0.2	1.25
3	6	2	36.5	5.5	35.5	2.1	9.1	2.2	2.8	23.5	6.7	0.9	1.05
3	6	2	40.7	6.8	31.8	2.1	9.2	2.3	2.9	25.2	9.5	0.8	1.45
3	6	2	41	8	36	2.7	10.5	2.2	3.7	24.5	10.1	0.6	1.4
3	6	2	41.9	7.6	34.2	2	9.6	2.1	2.9	25.2	9.1	0.3	1.29
3	6	2	40.9	7.8	35.7	2.5	10.2	2.1	3.5	24.3	10	0.5	1.2
3	6	2	40	6.3	31	1.8	8.7	2.1	2.6	24.5	9.2	0.6	1.3
3	6	2	42.5	8.4	35	2.3	10	2.4	3.2	26	9.5	0.5	1.4
3	6	2	40.2	6.5	31.2	2	9	2.1	2.7	24.8	9.4	0.7	1.35
3	6	2	41.5	8.5	36.4	2.9	10.8	2.4	3.9	25	10.5	0.7	1.5
3	6	2	40.5	7.8	35.5	2.2	10	1.9	3.2	24.1	9.6	0.4	1.3
3	6	2	41	7.1	32	2.4	9.5	2.5	3.2	25.5	9.8	0.9	1.5
3	6	2	37.5	6.5	36.5	2.5	9.5	2.6	3.2	24.5	7.1	1.1	1.2
3	6	2	37	6.9	27.5	1.85	7.2	1.5	3	22.5	7	0.4	1.1
3	6	2	37.5	7.2	28	2.2	7.5	1.7	3.1	23	7.3	0.5	1.15
3	6	2	37.3	6.9	27.5	1.8	7.2	1.5	3	22.6	7.1	0.5	1.12
3	6	2	36.5	6.5	27	1.6	6.8	1.2	2.7	22	6.6	0.2	1.05
3	6	2	36.7	6.8	27	1.8	7.2	1.5	3	22.3	7.1	0.4	1.12
3	6	2	37.5	7	27.5	1.9	7.2	1.5	3	22.5	7.1	0.5	1.1
3	6	2	35	6.8	26	1.6	7.2	1.5	3	22.1	7.1	0.5	1.1
3	6	2	36.4	6.2	25	1.4	6.8	1.2	2.4	24	6.6	0.2	1.3
3	6	2	37	7	28	2.2	7.5	1.7	3.1	23	7.3	0.6	1.15
3	6	2	38.5	7.9	39	2.2	11	2.1	0.82	26.4	12	1.2	1.5
3	6	2	43.9	8.9	40	2.3	11	1.5	0.9	23	9	0.1	1.2
3	6	2	38.7	7.9	39	2.2	11	2.2	0.85	26	12	1.3	1.5
3	6	2	44.5	9.5	40.5	2.5	11.5	1.7	0.95	23.5	9.3	0.4	1.25
3	6	2	39	8	39	2.2	11	2.2	0.85	26	12	1.5	1.5
3	6	2	44	9	40	2.3	11	1.5	0.91	23	9	0.3	1.2
3	6	2	39.5	8.5	39.5	2.4	11.2	2.3	0.9	26.5	12.4	1.4	1.55
3	6	2	44.2	9.1	40	2.3	11	1.5	0.9	22.8	9	0.2	1.2
3	6	2	39.2	8.2	39	2.2	11	2.2	0.8	26.2	12	1.4	1.51
3	6	2	39	8	39.2	2.2	11	2.2	0.81	25.6	12	1.3	1.51
3	6	2	43.5	8.5	39.5	2	11	1.4	0.86	22.8	8.7	0.3	1.15
3	6	2	39.1	8	38.9	2.2	11	2.2	0.77	25.9	12	1.5	1.55
3	6	2	38.5	7.5	38.5	2.1	11	2	0.8	25.7	11.6	1.5	1.45
3	6	2	37.5	7	31	2	9	2	0.8	22	11	1	1.1
3	6	2	40.2	8	38	2.3	10	2.6	0.5	26	9.3	0.4	1.4
3	6	2	34	6.5	30	2.1	8	2.2	0.85	24	12	1.5	1.2
3	6	2	39	6.5	37	2	8	1.6	3	22.5	8	0.5	1
3	6	2	42	7	33.5	1.7	9	2.6	2.6	25.1	9.6	1.4	1.2
3	6	2	47.2	8.9	37.7	2.2	12	1.6	3.2	28.2	9.8	0.1	1.45
3	6	2	39.5	7	37.5	2.3	8.3	1.8	3.2	23	8.3	0.6	1.1
3	6	2	35.1	6.5	30.5	2.7	6.2	1.6	2.6	23.6	8.1	0.2	0.8
3	6	2	42.1	7.1	33.6	1.7	9	2.6	2.6	25.3	9.6	1.4	1.25
3	6	2	47	8.9	37.5	2.2	12.1	1.6	3.2	28.1	9.8	0.1	1.4
3	6	2	35	6.2	30.2	2.5	6	1.5	2.5	23.5	8	0.1	0.78
3	6	2	38.5	6	36.5	1.8	7.6	1.4	2.7	22	7.6	0.4	0.95
3	6	2	47.5	9.2	38	2.5	12.5	1.9	3.5	28.5	10.1	0.2	1.5
3	6	2	35.2	6.5	30.7	2.7	6.2	1.6	2.6	23.8	8.2	0.2	0.85
3	6	2	41.5	6.9	33	1.4	8.6	2.2	2.5	24.8	9.3	1.1	1.1
3	6	2	34.7	6.1	30	2.2	6	1.4	2.4	23.1	7.8	0.1	0.75
3	6	2	39.1	6.5	37.1	2	8	1.6	3	22.7	8	0.5	1.05
3	6	2	46.8	8.7	37.8	2.1	12	1.5	3.1	28	9.7	0.1	1.35
3	6	2	46.5	8.5	37	1.9	11.8	1.2	3	27.5	9.5	0.1	1.32
3	6	2	35.5	7	31	3	6.5	1.9	2.9	24	8.5	0.3	0.9
3	6	2	42.5	7.5	34	2	9.3	2.8	2.9	25.5	9.9	1.6	1.3
3	6	2	38.2	6.3	36.9	1.9	7.8	1.5	2.9	22.2	7.9	0.5	0.98
3	6	2	41.9	7	33.2	1.6	8.9	2.5	2.5	25	9.5	1.2	1.15
3	6	2	43.5	7.5	36.5	1.8	5.7	1.8	2.2	26.5	8	0.9	1.45
3	6	2	44	8.2	37.5	2.1	6.2	2.2	2.8	27.5	8.5	1.3	1.55
3	6	2	44.1	8	37	2	6	2.1	2.6	27.1	8.3	1.1	1.53
3	6	2	44	8	37	2	6.1	2.1	2.6	27	8.3	1	1.5
3	6	2	43.8	8	37	2	6	2.1	2.6	26.9	8.3	1	1.52
3	6	2	44.5	8.4	37.5	2.1	6.2	2.2	2.8	27.5	8.5	1.2	1.55
